# Supplementary material for: Somatic copy number variant load in neurons of healthy controls and Alzheimer’s disease patients
Source: Acta Neuropathol Commun. 2022 Nov 30;10:175. doi: 10.1186/s40478-022-01452-2 (PMC9714068; doi:10.1186/s40478-022-01452-2)
Supplement: Supplementary file 1 — Additional file 1: Table S1. Sample information. A: Demographic and pathology information on each donor. [file 40478_2022_1452_MOESM1_ESM.xlsx]

## Sheet: Table S1
Case_ID	fastq	Age_yrs	Diagnosis	Sex	Brain_region	Braak_level	Cell_type
106	AB01	52	AD	male	temporal_cortex	4	control_membrane_only
106	AB02	52	AD	male	temporal_cortex	4	control_membrane_only
106	AB03	52	AD	male	temporal_cortex	4	control_membrane_only
106	AB04	52	AD	male	temporal_cortex	4	control_membrane_only
106	AB05	52	AD	male	temporal_cortex	4	control_membrane_only
106	AB06	52	AD	male	temporal_cortex	4	neuron
106	AB07	52	AD	male	temporal_cortex	4	neuron
106	AB08	52	AD	male	temporal_cortex	4	neuron
106	AB09	52	AD	male	temporal_cortex	4	neuron
106	AB10	52	AD	male	temporal_cortex	4	neuron
106	AB11	52	AD	male	temporal_cortex	4	neuron
106	AB12	52	AD	male	temporal_cortex	4	neuron
106	AB13	52	AD	male	temporal_cortex	4	neuron
106	AB14	52	AD	male	temporal_cortex	4	neuron
106	AB15	52	AD	male	temporal_cortex	4	neuron
106	AB16	52	AD	male	temporal_cortex	4	neuron
106	AB17	52	AD	male	temporal_cortex	4	neuron
108	AB18	84	AD	male	temporal_cortex	3	control_membrane_only
108	AB19	84	AD	male	temporal_cortex	3	control_membrane_only
108	AB20	84	AD	male	temporal_cortex	3	control_membrane_only
108	AB21	84	AD	male	temporal_cortex	3	control_membrane_only
108	AB22	84	AD	male	temporal_cortex	3	control_membrane_only
108	AB23	84	AD	male	temporal_cortex	3	neuron
108	AB24	84	AD	male	temporal_cortex	3	neuron
108	AB25	84	AD	male	temporal_cortex	3	neuron
108	AB26	84	AD	male	temporal_cortex	3	neuron
108	AB27	84	AD	male	temporal_cortex	3	neuron
108	AB28	84	AD	male	temporal_cortex	3	neuron
108	AB29	84	AD	male	temporal_cortex	3	neuron
108	AB30	84	AD	male	temporal_cortex	3	neuron
108	AB31	84	AD	male	temporal_cortex	3	neuron
108	AB32	84	AD	male	temporal_cortex	3	neuron
108	AB33	84	AD	male	temporal_cortex	3	neuron
108	AB34	84	AD	male	temporal_cortex	3	neuron
6203	UU_10_AAAGCA_L006	78	control	male	temporal_cortex	0	neuron
6203	UU_11_AAATGC_L006	78	control	male	temporal_cortex	0	neuron
6203	UU_12_AAGCGA_L006	78	control	male	temporal_cortex	0	neuron
6203	UU_13_AAGGAC_L006	78	control	male	temporal_cortex	0	neuron
6203	UU_14_AATAGG_L006	78	control	male	temporal_cortex	0	neuron
6203	UU_15_ACCCAG_L006	78	control	male	temporal_cortex	0	neuron
6203	UU_16_ACTCTC_L006	78	control	male	temporal_cortex	0	neuron
6203	UU_19_AGAAGA_L006	78	control	male	temporal_cortex	0	neuron
6203	UU_20_AGCATC_L006	78	control	male	temporal_cortex	0	neuron
6203	UU_21_AGGCCG_L006	78	control	male	temporal_cortex	0	neuron
6203	UU_22_ATACGG_L006	78	control	male	temporal_cortex	0	neuron
6203	UU_23_ATCCTA_L006	78	control	male	temporal_cortex	0	neuron
6203	UU_24_ATCTAT_L006	78	control	male	temporal_cortex	0	neuron
6203	UU_25_ATGAGC_L006	78	control	male	temporal_cortex	0	neuron
6203	UU_26_CATTTT_L006	78	control	male	temporal_cortex	0	neuron
6203	UU_27_CCGCAA_L006	78	control	male	temporal_cortex	0	neuron
6203	UU_28_CTCAGA_L006	78	control	male	temporal_cortex	0	neuron
6203	UU_29_GAATAA_L006	78	control	male	temporal_cortex	0	neuron
6203	UU_30_GCCGCG_L006	78	control	male	temporal_cortex	0	neuron
6203	UU_3_ACAGTG_L006	78	control	male	temporal_cortex	0	neuron
6203	UU_40_GCTCCA_L006	78	control	male	temporal_cortex	0	neuron
6203	UU_41_GGCACA_L006	78	control	male	temporal_cortex	0	neuron
6203	UU_42_GGCCTG_L006	78	control	male	temporal_cortex	0	neuron
6203	UU_43_TCGGCA_L006	78	control	male	temporal_cortex	0	neuron
6203	UU_44_TCTACC_L006	78	control	male	temporal_cortex	0	neuron
6203	UU_45_TGCCAT_L006	78	control	male	temporal_cortex	0	neuron
6203	UU_46_TGCTGG_L006	78	control	male	temporal_cortex	0	neuron
6203	UU_47_AGGTTT_L006	78	control	male	temporal_cortex	0	neuron
6203	UU_48_AGTCAA_L006	78	control	male	temporal_cortex	0	neuron
6203	UU_49_AGTTCC_L006	78	control	male	temporal_cortex	0	neuron
6203	UU_4_GATCAG_L006	78	control	male	temporal_cortex	0	neuron
6203	UU_50_ATGTCA_L006	78	control	male	temporal_cortex	0	neuron
6203	UU_51_CCGTCC_L006	78	control	male	temporal_cortex	0	neuron
6203	UU_52_GTAGAG_L006	78	control	male	temporal_cortex	0	neuron
6203	UU_53_GTGAAA_L006	78	control	male	temporal_cortex	0	neuron
6203	UU_54_GTGGCC_L006	78	control	male	temporal_cortex	0	neuron
6203	UU_55_GTTTCG_L006	78	control	male	temporal_cortex	0	neuron
6203	UU_56_CGTACG_L006	78	control	male	temporal_cortex	0	neuron
6203	UU_57_GAGTGG_L006	78	control	male	temporal_cortex	0	neuron
6203	UU_58_GGTAGC_L006	78	control	male	temporal_cortex	0	neuron
6203	UU_59_ACTTGA_L006	78	control	male	temporal_cortex	0	neuron
6203	UU_5_ATCACG_L006	78	control	male	temporal_cortex	0	neuron
6203	UU_60_CAGATC_L006	78	control	male	temporal_cortex	0	neuron
6203	UU_61_GCCAAT_L006	78	control	male	temporal_cortex	0	neuron
6203	UU_62_TAGCTT_L006	78	control	male	temporal_cortex	0	neuron
6203	UU_63_TTAGGC_L006	78	control	male	temporal_cortex	0	neuron
6203	UU_64_GTCCGC_L006	78	control	male	temporal_cortex	0	neuron
6203	UU_6_CGATGT_L006	78	control	male	temporal_cortex	0	neuron
6203	UU_7_CTTGTA_L006	78	control	male	temporal_cortex	0	neuron
6203	UU_81_ATTCCT_L006	78	control	male	temporal_cortex	0	neuron
6203	UU_82_CAAAAG_L006	78	control	male	temporal_cortex	0	neuron
6203	UU_83_CAACTA_L006	78	control	male	temporal_cortex	0	neuron
6203	UU_84_CACCGG_L006	78	control	male	temporal_cortex	0	neuron
6203	UU_85_CACGAT_L006	78	control	male	temporal_cortex	0	neuron
6203	UU_86_CACTCA_L006	78	control	male	temporal_cortex	0	neuron
6203	UU_87_CAGGCG_L006	78	control	male	temporal_cortex	0	neuron
6203	UU_88_CATGGC_L006	78	control	male	temporal_cortex	0	neuron
6203	UU_89_CCAACA_L006	78	control	male	temporal_cortex	0	neuron
6203	UU_8_GGCTAC_L006	78	control	male	temporal_cortex	0	neuron
6203	UU_90_CGGAAT_L006	78	control	male	temporal_cortex	0	neuron
6203	UU_91_CTAGCT_L006	78	control	male	temporal_cortex	0	neuron
6203	UU_92_AACCAG_L006	78	control	male	temporal_cortex	0	neuron
6203	UU_93_TGGTGA_L006	78	control	male	temporal_cortex	0	neuron
6203	UU_9_TGACCA_L006	78	control	male	temporal_cortex	0	neuron
3549	UU_3549_10_ATCACG_L012	69	control	male	temporal_cortex	0	neuron
3549	UU_3549_11_CGATGT_L012	69	control	male	temporal_cortex	0	neuron
3549	UU_3549_13_CTTGTA_L012	69	control	male	temporal_cortex	0	neuron
3549	UU_3549_14_GGCTAC_L012	69	control	male	temporal_cortex	0	neuron
3549	UU_3549_16_TGACCA_L012	69	control	male	temporal_cortex	0	neuron
3549	UU_3549_24_AAAGCA_L012	69	control	male	temporal_cortex	0	neuron
3549	UU_3549_25_AAATGC_L012	69	control	male	temporal_cortex	0	neuron
3549	UU_3549_26_AAGCGA_L012	69	control	male	temporal_cortex	0	neuron
3549	UU_3549_27_AAGGAC_L012	69	control	male	temporal_cortex	0	neuron
3549	UU_3549_28_AATAGG_L012	69	control	male	temporal_cortex	0	neuron
3549	UU_3549_29_ACCCAG_L012	69	control	male	temporal_cortex	0	neuron
3549	UU_3549_30_ACTCTC_L012	69	control	male	temporal_cortex	0	neuron
3549	UU_3549_31_AGAAGA_L012	69	control	male	temporal_cortex	0	neuron
3549	UU_3549_32_AGCATC_L012	69	control	male	temporal_cortex	0	neuron
3549	UU_3549_33_AGGCCG_L012	69	control	male	temporal_cortex	0	neuron
3549	UU_3549_34_ATACGG_L012	69	control	male	temporal_cortex	0	neuron
3549	UU_3549_35_ATCCTA_L012	69	control	male	temporal_cortex	0	neuron
3549	UU_3549_36_ATCTAT_L012	69	control	male	temporal_cortex	0	neuron
3549	UU_3549_37_ATGAGC_L012	69	control	male	temporal_cortex	0	neuron
3549	UU_3549_38_CATTTT_L012	69	control	male	temporal_cortex	0	neuron
3549	UU_3549_39_CCGCAA_L012	69	control	male	temporal_cortex	0	neuron
3549	UU_3549_3_ACAGTG_L012	69	control	male	temporal_cortex	0	neuron
3549	UU_3549_40_CTCAGA_L012	69	control	male	temporal_cortex	0	neuron
3549	UU_3549_47_GAATAA_L012	69	control	male	temporal_cortex	0	neuron
3549	UU_3549_48_GCCGCG_L012	69	control	male	temporal_cortex	0	neuron
3549	UU_3549_49_GCTCCA_L012	69	control	male	temporal_cortex	0	neuron
3549	UU_3549_50_GGCACA_L012	69	control	male	temporal_cortex	0	neuron
3549	UU_3549_52_GGCCTG_L012	69	control	male	temporal_cortex	0	neuron
3549	UU_3549_53_TCGGCA_L012	69	control	male	temporal_cortex	0	neuron
3549	UU_3549_54_TCTACC_L012	69	control	male	temporal_cortex	0	neuron
3549	UU_3549_55_TGCCAT_L012	69	control	male	temporal_cortex	0	neuron
3549	UU_3549_56_TGCTGG_L012	69	control	male	temporal_cortex	0	neuron
3549	UU_3549_57_AGGTTT_L012	69	control	male	temporal_cortex	0	neuron
3549	UU_3549_58_AGTCAA_L012	69	control	male	temporal_cortex	0	neuron
3549	UU_3549_59_AGTTCC_L012	69	control	male	temporal_cortex	0	neuron
3549	UU_3549_5_GATCAG_L012	69	control	male	temporal_cortex	0	neuron
3549	UU_3549_60_ATGTCA_L012	69	control	male	temporal_cortex	0	neuron
3549	UU_3549_61_CCGTCC_L012	69	control	male	temporal_cortex	0	neuron
3549	UU_3549_62_GTAGAG_L012	69	control	male	temporal_cortex	0	neuron
3549	UU_3549_63_GTGAAA_L012	69	control	male	temporal_cortex	0	neuron
3549	UU_3549_64_GTGGCC_L012	69	control	male	temporal_cortex	0	neuron
3549	UU_3549_70_GTTTCG_L012	69	control	male	temporal_cortex	0	neuron
3549	UU_3549_71_CGTACG_L012	69	control	male	temporal_cortex	0	neuron
3549	UU_3549_72_GAGTGG_L012	69	control	male	temporal_cortex	0	neuron
3549	UU_3549_73_GGTAGC_L012	69	control	male	temporal_cortex	0	neuron
3549	UU_3549_74_ACTTGA_L012	69	control	male	temporal_cortex	0	neuron
3549	UU_3549_75_CAGATC_L012	69	control	male	temporal_cortex	0	neuron
3549	UU_3549_76_GCCAAT_L012	69	control	male	temporal_cortex	0	neuron
3549	UU_3549_77_TAGCTT_L012	69	control	male	temporal_cortex	0	neuron
3549	UU_3549_78_TTAGGC_L012	69	control	male	temporal_cortex	0	neuron
3549	UU_3549_79_GTCCGC_L012	69	control	male	temporal_cortex	0	neuron
3549	UU_3549_80_ATTCCT_L012	69	control	male	temporal_cortex	0	neuron
3549	UU_3549_81_CAAAAG_L012	69	control	male	temporal_cortex	0	neuron
3549	UU_3549_82_CAACTA_L012	69	control	male	temporal_cortex	0	neuron
3549	UU_3549_83_CACCGG_L012	69	control	male	temporal_cortex	0	neuron
3549	UU_3549_84_CACGAT_L012	69	control	male	temporal_cortex	0	neuron
3549	UU_3549_85_CACTCA_L012	69	control	male	temporal_cortex	0	neuron
3549	UU_3549_86_CAGGCG_L012	69	control	male	temporal_cortex	0	neuron
3549	UU_3549_87_CATGGC_L012	69	control	male	temporal_cortex	0	neuron
3549	UU_3549_88_CCAACA_L012	69	control	male	temporal_cortex	0	neuron
3549	UU_3549_89_CGGAAT_L012	69	control	male	temporal_cortex	0	neuron
3549	UU_3549_90_CTAGCT_L012	69	control	male	temporal_cortex	0	neuron
3549	UU_3549_91_AACCAG_L012	69	control	male	temporal_cortex	0	neuron
3549	UU_3549_92_TGGTGA_L012	69	control	male	temporal_cortex	0	neuron
3862	UU_3862_14_AAATGC_L034	58	AD	male	temporal_cortex	3	neuron
3862	UU_3862_15_AAGCGA_L034	58	AD	male	temporal_cortex	3	neuron
3862	UU_3862_16_AAGGAC_L034	58	AD	male	temporal_cortex	3	neuron
3862	UU_3862_17_AATAGG_L034	58	AD	male	temporal_cortex	3	neuron
3862	UU_3862_1_ACAGTG_L034	58	AD	male	temporal_cortex	3	neuron
3862	UU_3862_20_ACCCAG_L034	58	AD	male	temporal_cortex	3	neuron
3862	UU_3862_25_ACTCTC_L034	58	AD	male	temporal_cortex	3	neuron
3862	UU_3862_28_AGAAGA_L034	58	AD	male	temporal_cortex	3	neuron
3862	UU_3862_29_AGCATC_L034	58	AD	male	temporal_cortex	3	neuron
3862	UU_3862_2_GATCAG_L034	58	AD	male	temporal_cortex	3	neuron
3862	UU_3862_30_AGGCCG_L034	58	AD	male	temporal_cortex	3	neuron
3862	UU_3862_31_ATACGG_L034	58	AD	male	temporal_cortex	3	neuron
3862	UU_3862_32_ATCCTA_L034	58	AD	male	temporal_cortex	3	neuron
3862	UU_3862_33_ATCTAT_L034	58	AD	male	temporal_cortex	3	neuron
3862	UU_3862_34_ATGAGC_L034	58	AD	male	temporal_cortex	3	neuron
3862	UU_3862_35_CATTTT_L034	58	AD	male	temporal_cortex	3	neuron
3862	UU_3862_36_CCGCAA_L034	58	AD	male	temporal_cortex	3	neuron
3862	UU_3862_37_CTCAGA_L034	58	AD	male	temporal_cortex	3	neuron
3862	UU_3862_38_GAATAA_L034	58	AD	male	temporal_cortex	3	neuron
3862	UU_3862_39_GCCGCG_L034	58	AD	male	temporal_cortex	3	neuron
3862	UU_3862_3_ATCACG_L034	58	AD	male	temporal_cortex	3	neuron
3862	UU_3862_40_GCTCCA_L034	58	AD	male	temporal_cortex	3	neuron
3862	UU_3862_42_GGCACA_L034	58	AD	male	temporal_cortex	3	neuron
3862	UU_3862_43_GGCCTG_L034	58	AD	male	temporal_cortex	3	neuron
3862	UU_3862_44_TCGGCA_L034	58	AD	male	temporal_cortex	3	neuron
3862	UU_3862_45_TCTACC_L034	58	AD	male	temporal_cortex	3	neuron
3862	UU_3862_46_TGCCAT_L034	58	AD	male	temporal_cortex	3	neuron
3862	UU_3862_4_CGATGT_L034	58	AD	male	temporal_cortex	3	neuron
3862	UU_3862_56_TGCTGG_L034	58	AD	male	temporal_cortex	3	neuron
3862	UU_3862_58_AGGTTT_L034	58	AD	male	temporal_cortex	3	neuron
3862	UU_3862_5_CTTGTA_L034	58	AD	male	temporal_cortex	3	neuron
3862	UU_3862_61_AGTCAA_L034	58	AD	male	temporal_cortex	3	neuron
3862	UU_3862_62_AGTTCC_L034	58	AD	male	temporal_cortex	3	neuron
3862	UU_3862_63_ATGTCA_L034	58	AD	male	temporal_cortex	3	neuron
3862	UU_3862_64_CCGTCC_L034	58	AD	male	temporal_cortex	3	neuron
3862	UU_3862_65_GTAGAG_L034	58	AD	male	temporal_cortex	3	neuron
3862	UU_3862_66_GTGAAA_L034	58	AD	male	temporal_cortex	3	neuron
3862	UU_3862_67_GTGGCC_L034	58	AD	male	temporal_cortex	3	neuron
3862	UU_3862_68_GTTTCG_L034	58	AD	male	temporal_cortex	3	neuron
3862	UU_3862_69_CGTACG_L034	58	AD	male	temporal_cortex	3	neuron
3862	UU_3862_70_GAGTGG_L034	58	AD	male	temporal_cortex	3	neuron
3862	UU_3862_71_GGTAGC_L034	58	AD	male	temporal_cortex	3	neuron
3862	UU_3862_72_ACTTGA_L034	58	AD	male	temporal_cortex	3	neuron
3862	UU_3862_73_CAGATC_L034	58	AD	male	temporal_cortex	3	neuron
3862	UU_3862_74_GCCAAT_L034	58	AD	male	temporal_cortex	3	neuron
3862	UU_3862_75_TAGCTT_L034	58	AD	male	temporal_cortex	3	neuron
3862	UU_3862_76_TTAGGC_L034	58	AD	male	temporal_cortex	3	neuron
3862	UU_3862_77_GTCCGC_L034	58	AD	male	temporal_cortex	3	neuron
3862	UU_3862_78_ATTCCT_L034	58	AD	male	temporal_cortex	3	neuron
3862	UU_3862_79_CAAAAG_L034	58	AD	male	temporal_cortex	3	neuron
3862	UU_3862_7_GGCTAC_L034	58	AD	male	temporal_cortex	3	neuron
3862	UU_3862_80_CAACTA_L034	58	AD	male	temporal_cortex	3	neuron
3862	UU_3862_81_CACCGG_L034	58	AD	male	temporal_cortex	3	neuron
3862	UU_3862_82_CACGAT_L034	58	AD	male	temporal_cortex	3	neuron
3862	UU_3862_83_CACTCA_L034	58	AD	male	temporal_cortex	3	neuron
3862	UU_3862_84_CAGGCG_L034	58	AD	male	temporal_cortex	3	neuron
3862	UU_3862_85_CATGGC_L034	58	AD	male	temporal_cortex	3	neuron
3862	UU_3862_86_CCAACA_L034	58	AD	male	temporal_cortex	3	neuron
3862	UU_3862_87_CGGAAT_L034	58	AD	male	temporal_cortex	3	neuron
3862	UU_3862_88_CTAGCT_L034	58	AD	male	temporal_cortex	3	neuron
3862	UU_3862_89_AACCAG_L034	58	AD	male	temporal_cortex	3	neuron
3862	UU_3862_8_TGACCA_L034	58	AD	male	temporal_cortex	3	neuron
3862	UU_3862_90_TGGTGA_L034	58	AD	male	temporal_cortex	3	neuron
3862	UU_3862_9_AAAGCA_L034	58	AD	male	temporal_cortex	3	neuron
6563	UU_6563_10_AAGCGA_L005	82	AD	male	temporal_cortex	6	neuron
6563	UU_6563_11_AAGGAC_L005	82	AD	male	temporal_cortex	6	neuron
6563	UU_6563_12_AATAGG_L005	82	AD	male	temporal_cortex	6	neuron
6563	UU_6563_13_ACCCAG_L005	82	AD	male	temporal_cortex	6	neuron
6563	UU_6563_14_ACTCTC_L005	82	AD	male	temporal_cortex	6	neuron
6563	UU_6563_15_AGAAGA_L005	82	AD	male	temporal_cortex	6	neuron
6563	UU_6563_16_AGCATC_L005	82	AD	male	temporal_cortex	6	neuron
6563	UU_6563_17_AGGCCG_L005	82	AD	male	temporal_cortex	6	neuron
6563	UU_6563_18_ATACGG_L005	82	AD	male	temporal_cortex	6	neuron
6563	UU_6563_19_ATCCTA_L005	82	AD	male	temporal_cortex	6	neuron
6563	UU_6563_1_ACAGTG_L005	82	AD	male	temporal_cortex	6	neuron
6563	UU_6563_20_ATCTAT_L005	82	AD	male	temporal_cortex	6	neuron
6563	UU_6563_21_ATGAGC_L005	82	AD	male	temporal_cortex	6	neuron
6563	UU_6563_22_CATTTT_L005	82	AD	male	temporal_cortex	6	neuron
6563	UU_6563_23_CCGCAA_L005	82	AD	male	temporal_cortex	6	neuron
6563	UU_6563_24_CTCAGA_L005	82	AD	male	temporal_cortex	6	neuron
6563	UU_6563_25_GAATAA_L005	82	AD	male	temporal_cortex	6	neuron
6563	UU_6563_26_GCCGCG_L005	82	AD	male	temporal_cortex	6	neuron
6563	UU_6563_27_GCTCCA_L005	82	AD	male	temporal_cortex	6	neuron
6563	UU_6563_28_GGCACA_L005	82	AD	male	temporal_cortex	6	neuron
6563	UU_6563_29_GGCCTG_L005	82	AD	male	temporal_cortex	6	neuron
6563	UU_6563_2_GATCAG_L005	82	AD	male	temporal_cortex	6	neuron
6563	UU_6563_30_TCGGCA_L005	82	AD	male	temporal_cortex	6	neuron
6563	UU_6563_32_TCTACC_L005	82	AD	male	temporal_cortex	6	neuron
6563	UU_6563_33_TGCCAT_L005	82	AD	male	temporal_cortex	6	neuron
6563	UU_6563_34_TGCTGG_L006	82	AD	male	temporal_cortex	6	neuron
6563	UU_6563_35_AGGTTT_L006	82	AD	male	temporal_cortex	6	neuron
6563	UU_6563_36_AGTCAA_L006	82	AD	male	temporal_cortex	6	neuron
6563	UU_6563_37_AGTTCC_L006	82	AD	male	temporal_cortex	6	neuron
6563	UU_6563_38_ATGTCA_L006	82	AD	male	temporal_cortex	6	neuron
6563	UU_6563_39_CCGTCC_L006	82	AD	male	temporal_cortex	6	neuron
6563	UU_6563_3_ATCACG_L005	82	AD	male	temporal_cortex	6	neuron
6563	UU_6563_40_GTAGAG_L006	82	AD	male	temporal_cortex	6	neuron
6563	UU_6563_41_GTGAAA_L006	82	AD	male	temporal_cortex	6	neuron
6563	UU_6563_42_GTGGCC_L006	82	AD	male	temporal_cortex	6	neuron
6563	UU_6563_43_GTTTCG_L006	82	AD	male	temporal_cortex	6	neuron
6563	UU_6563_44_CGTACG_L006	82	AD	male	temporal_cortex	6	neuron
6563	UU_6563_45_GAGTGG_L006	82	AD	male	temporal_cortex	6	neuron
6563	UU_6563_47_ACTTGA_L006	82	AD	male	temporal_cortex	6	neuron
6563	UU_6563_48_CAGATC_L006	82	AD	male	temporal_cortex	6	neuron
6563	UU_6563_49_GCCAAT_L006	82	AD	male	temporal_cortex	6	neuron
6563	UU_6563_4_CGATGT_L005	82	AD	male	temporal_cortex	6	neuron
6563	UU_6563_50_TAGCTT_L006	82	AD	male	temporal_cortex	6	neuron
6563	UU_6563_51_TTAGGC_L006	82	AD	male	temporal_cortex	6	neuron
6563	UU_6563_52_GTCCGC_L006	82	AD	male	temporal_cortex	6	neuron
6563	UU_6563_53_ATTCCT_L006	82	AD	male	temporal_cortex	6	neuron
6563	UU_6563_54_CAAAAG_L006	82	AD	male	temporal_cortex	6	neuron
6563	UU_6563_55_CAACTA_L006	82	AD	male	temporal_cortex	6	neuron
6563	UU_6563_56_CACCGG_L006	82	AD	male	temporal_cortex	6	neuron
6563	UU_6563_57_CACGAT_L006	82	AD	male	temporal_cortex	6	neuron
6563	UU_6563_58_CACTCA_L006	82	AD	male	temporal_cortex	6	neuron
6563	UU_6563_59_CAGGCG_L006	82	AD	male	temporal_cortex	6	neuron
6563	UU_6563_5_CTTGTA_L005	82	AD	male	temporal_cortex	6	neuron
6563	UU_6563_60_CATGGC_L006	82	AD	male	temporal_cortex	6	neuron
6563	UU_6563_61_CCAACA_L006	82	AD	male	temporal_cortex	6	neuron
6563	UU_6563_62_CGGAAT_L006	82	AD	male	temporal_cortex	6	neuron
6563	UU_6563_63_CTAGCT_L006	82	AD	male	temporal_cortex	6	neuron
6563	UU_6563_64_AACCAG_L006	82	AD	male	temporal_cortex	6	neuron
6563	UU_6563_65_TGGTGA_L006	82	AD	male	temporal_cortex	6	neuron
6563	UU_6563_6_GGCTAC_L005	82	AD	male	temporal_cortex	6	neuron
6563	UU_6563_7_TGACCA_L005	82	AD	male	temporal_cortex	6	neuron
6563	UU_6563_8_AAAGCA_L005	82	AD	male	temporal_cortex	6	neuron
6563	UU_6563_9_AAATGC_L005	82	AD	male	temporal_cortex	6	neuron
7753	UU_7753_10_AAATGC_L007	71	AD	male	temporal_cortex	4	neuron
7753	UU_7753_11_AAGCGA_L007	71	AD	male	temporal_cortex	4	neuron
7753	UU_7753_12_AAGGAC_L007	71	AD	male	temporal_cortex	4	neuron
7753	UU_7753_14_AATAGG_L007	71	AD	male	temporal_cortex	4	neuron
7753	UU_7753_15_ACCCAG_L007	71	AD	male	temporal_cortex	4	neuron
7753	UU_7753_16_ACTCTC_L007	71	AD	male	temporal_cortex	4	neuron
7753	UU_7753_17_AGAAGA_L007	71	AD	male	temporal_cortex	4	neuron
7753	UU_7753_18_AGCATC_L007	71	AD	male	temporal_cortex	4	neuron
7753	UU_7753_19_AGGCCG_L007	71	AD	male	temporal_cortex	4	neuron
7753	UU_7753_20_ATACGG_L007	71	AD	male	temporal_cortex	4	neuron
7753	UU_7753_21_ATCCTA_L007	71	AD	male	temporal_cortex	4	neuron
7753	UU_7753_22_ATCTAT_L007	71	AD	male	temporal_cortex	4	neuron
7753	UU_7753_23_ATGAGC_L007	71	AD	male	temporal_cortex	4	neuron
7753	UU_7753_24_CATTTT_L007	71	AD	male	temporal_cortex	4	neuron
7753	UU_7753_25_CCGCAA_L007	71	AD	male	temporal_cortex	4	neuron
7753	UU_7753_26_CTCAGA_L007	71	AD	male	temporal_cortex	4	neuron
7753	UU_7753_27_GAATAA_L007	71	AD	male	temporal_cortex	4	neuron
7753	UU_7753_28_GCCGCG_L007	71	AD	male	temporal_cortex	4	neuron
7753	UU_7753_29_GCTCCA_L007	71	AD	male	temporal_cortex	4	neuron
7753	UU_7753_2_ACAGTG_L007	71	AD	male	temporal_cortex	4	neuron
7753	UU_7753_30_GGCACA_L007	71	AD	male	temporal_cortex	4	neuron
7753	UU_7753_33_GGCCTG_L007	71	AD	male	temporal_cortex	4	neuron
7753	UU_7753_34_TCGGCA_L007	71	AD	male	temporal_cortex	4	neuron
7753	UU_7753_35_TCTACC_L007	71	AD	male	temporal_cortex	4	neuron
7753	UU_7753_36_TGCCAT_L007	71	AD	male	temporal_cortex	4	neuron
7753	UU_7753_37_TGCTGG_L008	71	AD	male	temporal_cortex	4	neuron
7753	UU_7753_38_AGGTTT_L008	71	AD	male	temporal_cortex	4	neuron
7753	UU_7753_39_AGTCAA_L008	71	AD	male	temporal_cortex	4	neuron
7753	UU_7753_3_GATCAG_L007	71	AD	male	temporal_cortex	4	neuron
7753	UU_7753_40_AGTTCC_L008	71	AD	male	temporal_cortex	4	neuron
7753	UU_7753_41_ATGTCA_L008	71	AD	male	temporal_cortex	4	neuron
7753	UU_7753_42_CCGTCC_L008	71	AD	male	temporal_cortex	4	neuron
7753	UU_7753_43_GTAGAG_L008	71	AD	male	temporal_cortex	4	neuron
7753	UU_7753_46_GTGAAA_L008	71	AD	male	temporal_cortex	4	neuron
7753	UU_7753_47_GTGGCC_L008	71	AD	male	temporal_cortex	4	neuron
7753	UU_7753_49_GTTTCG_L008	71	AD	male	temporal_cortex	4	neuron
7753	UU_7753_4_ATCACG_L007	71	AD	male	temporal_cortex	4	neuron
7753	UU_7753_50_CGTACG_L008	71	AD	male	temporal_cortex	4	neuron
7753	UU_7753_51_GAGTGG_L008	71	AD	male	temporal_cortex	4	neuron
7753	UU_7753_57_GGTAGC_L008	71	AD	male	temporal_cortex	4	neuron
7753	UU_7753_58_ACTTGA_L008	71	AD	male	temporal_cortex	4	neuron
7753	UU_7753_59_CAGATC_L008	71	AD	male	temporal_cortex	4	neuron
7753	UU_7753_5_CGATGT_L007	71	AD	male	temporal_cortex	4	neuron
7753	UU_7753_60_GCCAAT_L008	71	AD	male	temporal_cortex	4	neuron
7753	UU_7753_61_TAGCTT_L008	71	AD	male	temporal_cortex	4	neuron
7753	UU_7753_62_TTAGGC_L008	71	AD	male	temporal_cortex	4	neuron
7753	UU_7753_63_GTCCGC_L008	71	AD	male	temporal_cortex	4	neuron
7753	UU_7753_64_ATTCCT_L008	71	AD	male	temporal_cortex	4	neuron
7753	UU_7753_66_CAAAAG_L008	71	AD	male	temporal_cortex	4	neuron
7753	UU_7753_67_CAACTA_L008	71	AD	male	temporal_cortex	4	neuron
7753	UU_7753_68_CACCGG_L008	71	AD	male	temporal_cortex	4	neuron
7753	UU_7753_69_CACGAT_L008	71	AD	male	temporal_cortex	4	neuron
7753	UU_7753_6_CTTGTA_L007	71	AD	male	temporal_cortex	4	neuron
7753	UU_7753_70_CACTCA_L008	71	AD	male	temporal_cortex	4	neuron
7753	UU_7753_71_CAGGCG_L008	71	AD	male	temporal_cortex	4	neuron
7753	UU_7753_72_CATGGC_L008	71	AD	male	temporal_cortex	4	neuron
7753	UU_7753_73_CCAACA_L008	71	AD	male	temporal_cortex	4	neuron
7753	UU_7753_75_CGGAAT_L008	71	AD	male	temporal_cortex	4	neuron
7753	UU_7753_76_CTAGCT_L008	71	AD	male	temporal_cortex	4	neuron
7753	UU_7753_77_AACCAG_L008	71	AD	male	temporal_cortex	4	neuron
7753	UU_7753_78_TGGTGA_L008	71	AD	male	temporal_cortex	4	neuron
7753	UU_7753_7_GGCTAC_L007	71	AD	male	temporal_cortex	4	neuron
7753	UU_7753_8_TGACCA_L007	71	AD	male	temporal_cortex	4	neuron
7753	UU_7753_9_AAAGCA_L007	71	AD	male	temporal_cortex	4	neuron
8401	UU_8401_10_AAGCGA_L003	60	control	female	temporal_cortex	0	neuron
8401	UU_8401_11_AAGGAC_L003	60	control	female	temporal_cortex	0	neuron
8401	UU_8401_12_AATAGG_L003	60	control	female	temporal_cortex	0	neuron
8401	UU_8401_13_ACCCAG_L003	60	control	female	temporal_cortex	0	neuron
8401	UU_8401_14_ACTCTC_L003	60	control	female	temporal_cortex	0	neuron
8401	UU_8401_15_AGAAGA_L003	60	control	female	temporal_cortex	0	neuron
8401	UU_8401_16_AGCATC_L003	60	control	female	temporal_cortex	0	neuron
8401	UU_8401_17_AGGCCG_L003	60	control	female	temporal_cortex	0	neuron
8401	UU_8401_18_ATACGG_L003	60	control	female	temporal_cortex	0	neuron
8401	UU_8401_19_ATCCTA_L003	60	control	female	temporal_cortex	0	neuron
8401	UU_8401_1_ACAGTG_L003	60	control	female	temporal_cortex	0	neuron
8401	UU_8401_20_ATCTAT_L003	60	control	female	temporal_cortex	0	neuron
8401	UU_8401_21_ATGAGC_L003	60	control	female	temporal_cortex	0	neuron
8401	UU_8401_22_CATTTT_L003	60	control	female	temporal_cortex	0	neuron
8401	UU_8401_23_CCGCAA_L003	60	control	female	temporal_cortex	0	neuron
8401	UU_8401_24_CTCAGA_L003	60	control	female	temporal_cortex	0	neuron
8401	UU_8401_25_GAATAA_L003	60	control	female	temporal_cortex	0	neuron
8401	UU_8401_26_GCCGCG_L003	60	control	female	temporal_cortex	0	neuron
8401	UU_8401_27_GCTCCA_L003	60	control	female	temporal_cortex	0	neuron
8401	UU_8401_28_GGCACA_L003	60	control	female	temporal_cortex	0	neuron
8401	UU_8401_29_GGCCTG_L003	60	control	female	temporal_cortex	0	neuron
8401	UU_8401_2_GATCAG_L003	60	control	female	temporal_cortex	0	neuron
8401	UU_8401_30_TCGGCA_L003	60	control	female	temporal_cortex	0	neuron
8401	UU_8401_31_TCTACC_L003	60	control	female	temporal_cortex	0	neuron
8401	UU_8401_32_TGCCAT_L003	60	control	female	temporal_cortex	0	neuron
8401	UU_8401_33_TGCTGG_L004	60	control	female	temporal_cortex	0	neuron
8401	UU_8401_34_AGGTTT_L004	60	control	female	temporal_cortex	0	neuron
8401	UU_8401_35_AGTCAA_L004	60	control	female	temporal_cortex	0	neuron
8401	UU_8401_36_AGTTCC_L004	60	control	female	temporal_cortex	0	neuron
8401	UU_8401_37_ATGTCA_L004	60	control	female	temporal_cortex	0	neuron
8401	UU_8401_38_CCGTCC_L004	60	control	female	temporal_cortex	0	neuron
8401	UU_8401_39_GTAGAG_L004	60	control	female	temporal_cortex	0	neuron
8401	UU_8401_3_ATCACG_L003	60	control	female	temporal_cortex	0	neuron
8401	UU_8401_40_GTGAAA_L004	60	control	female	temporal_cortex	0	neuron
8401	UU_8401_41_GTGGCC_L004	60	control	female	temporal_cortex	0	neuron
8401	UU_8401_42_GTTTCG_L004	60	control	female	temporal_cortex	0	neuron
8401	UU_8401_43_CGTACG_L004	60	control	female	temporal_cortex	0	neuron
8401	UU_8401_44_GAGTGG_L004	60	control	female	temporal_cortex	0	neuron
8401	UU_8401_45_GGTAGC_L004	60	control	female	temporal_cortex	0	neuron
8401	UU_8401_46_ACTTGA_L004	60	control	female	temporal_cortex	0	neuron
8401	UU_8401_47_CAGATC_L004	60	control	female	temporal_cortex	0	neuron
8401	UU_8401_48_GCCAAT_L004	60	control	female	temporal_cortex	0	neuron
8401	UU_8401_49_TAGCTT_L004	60	control	female	temporal_cortex	0	neuron
8401	UU_8401_4_CGATGT_L003	60	control	female	temporal_cortex	0	neuron
8401	UU_8401_50_TTAGGC_L004	60	control	female	temporal_cortex	0	neuron
8401	UU_8401_51_GTCCGC_L004	60	control	female	temporal_cortex	0	neuron
8401	UU_8401_52_ATTCCT_L004	60	control	female	temporal_cortex	0	neuron
8401	UU_8401_53_CAAAAG_L004	60	control	female	temporal_cortex	0	neuron
8401	UU_8401_54_CAACTA_L004	60	control	female	temporal_cortex	0	neuron
8401	UU_8401_55_CACCGG_L004	60	control	female	temporal_cortex	0	neuron
8401	UU_8401_56_CACGAT_L004	60	control	female	temporal_cortex	0	neuron
8401	UU_8401_57_CACTCA_L004	60	control	female	temporal_cortex	0	neuron
8401	UU_8401_58_CAGGCG_L004	60	control	female	temporal_cortex	0	neuron
8401	UU_8401_59_CATGGC_L004	60	control	female	temporal_cortex	0	neuron
8401	UU_8401_5_CTTGTA_L003	60	control	female	temporal_cortex	0	neuron
8401	UU_8401_60_CCAACA_L004	60	control	female	temporal_cortex	0	neuron
8401	UU_8401_61_CGGAAT_L004	60	control	female	temporal_cortex	0	neuron
8401	UU_8401_62_CTAGCT_L004	60	control	female	temporal_cortex	0	neuron
8401	UU_8401_63_AACCAG_L004	60	control	female	temporal_cortex	0	neuron
8401	UU_8401_64_TGGTGA_L004	60	control	female	temporal_cortex	0	neuron
8401	UU_8401_6_GGCTAC_L003	60	control	female	temporal_cortex	0	neuron
8401	UU_8401_7_TGACCA_L003	60	control	female	temporal_cortex	0	neuron
8401	UU_8401_8_AAAGCA_L003	60	control	female	temporal_cortex	0	neuron
8401	UU_8401_9_AAATGC_L003	60	control	female	temporal_cortex	0	neuron
5603	UU_5603_10_AAATGC_L005	92	control	female	temporal_cortex	1	neuron
5603	UU_5603_11_AAGCGA_L005	92	control	female	temporal_cortex	1	neuron
5603	UU_5603_12_AAGGAC_L005	92	control	female	temporal_cortex	1	neuron
5603	UU_5603_13_AATAGG_L005	92	control	female	temporal_cortex	1	neuron
5603	UU_5603_14_ACCCAG_L005	92	control	female	temporal_cortex	1	neuron
5603	UU_5603_15_ACTCTC_L005	92	control	female	temporal_cortex	1	neuron
5603	UU_5603_16_AGAAGA_L005	92	control	female	temporal_cortex	1	neuron
5603	UU_5603_18_AGCATC_L005	92	control	female	temporal_cortex	1	neuron
5603	UU_5603_19_AGGCCG_L005	92	control	female	temporal_cortex	1	neuron
5603	UU_5603_1_ACAGTG_L005	92	control	female	temporal_cortex	1	neuron
5603	UU_5603_21_ATACGG_L005	92	control	female	temporal_cortex	1	neuron
5603	UU_5603_22_ATCCTA_L005	92	control	female	temporal_cortex	1	neuron
5603	UU_5603_23_ATCTAT_L005	92	control	female	temporal_cortex	1	neuron
5603	UU_5603_24_ATGAGC_L005	92	control	female	temporal_cortex	1	neuron
5603	UU_5603_25_CATTTT_L005	92	control	female	temporal_cortex	1	neuron
5603	UU_5603_26_CCGCAA_L005	92	control	female	temporal_cortex	1	neuron
5603	UU_5603_27_CTCAGA_L005	92	control	female	temporal_cortex	1	neuron
5603	UU_5603_28_GAATAA_L005	92	control	female	temporal_cortex	1	neuron
5603	UU_5603_29_GCCGCG_L005	92	control	female	temporal_cortex	1	neuron
5603	UU_5603_30_GCTCCA_L005	92	control	female	temporal_cortex	1	neuron
5603	UU_5603_31_GGCACA_L005	92	control	female	temporal_cortex	1	neuron
5603	UU_5603_32_GGCCTG_L005	92	control	female	temporal_cortex	1	neuron
5603	UU_5603_33_TCGGCA_L005	92	control	female	temporal_cortex	1	neuron
5603	UU_5603_34_TCTACC_L005	92	control	female	temporal_cortex	1	neuron
5603	UU_5603_35_TGCCAT_L005	92	control	female	temporal_cortex	1	neuron
5603	UU_5603_37_TGCTGG_L006	92	control	female	temporal_cortex	1	neuron
5603	UU_5603_38_AGGTTT_L006	92	control	female	temporal_cortex	1	neuron
5603	UU_5603_3_GATCAG_L005	92	control	female	temporal_cortex	1	neuron
5603	UU_5603_43_AGTCAA_L006	92	control	female	temporal_cortex	1	neuron
5603	UU_5603_44_AGTTCC_L006	92	control	female	temporal_cortex	1	neuron
5603	UU_5603_45_ATGTCA_L006	92	control	female	temporal_cortex	1	neuron
5603	UU_5603_47_CCGTCC_L006	92	control	female	temporal_cortex	1	neuron
5603	UU_5603_48_GTAGAG_L006	92	control	female	temporal_cortex	1	neuron
5603	UU_5603_4_ATCACG_L005	92	control	female	temporal_cortex	1	neuron
5603	UU_5603_50_GTGAAA_L006	92	control	female	temporal_cortex	1	neuron
5603	UU_5603_52_GTGGCC_L006	92	control	female	temporal_cortex	1	neuron
5603	UU_5603_58_GTTTCG_L006	92	control	female	temporal_cortex	1	neuron
5603	UU_5603_59_CGTACG_L006	92	control	female	temporal_cortex	1	neuron
5603	UU_5603_5_CGATGT_L005	92	control	female	temporal_cortex	1	neuron
5603	UU_5603_60_GAGTGG_L006	92	control	female	temporal_cortex	1	neuron
5603	UU_5603_61_GGTAGC_L006	92	control	female	temporal_cortex	1	neuron
5603	UU_5603_62_ACTTGA_L006	92	control	female	temporal_cortex	1	neuron
5603	UU_5603_63_CAGATC_L006	92	control	female	temporal_cortex	1	neuron
5603	UU_5603_64_GCCAAT_L006	92	control	female	temporal_cortex	1	neuron
5603	UU_5603_67_TAGCTT_L006	92	control	female	temporal_cortex	1	neuron
5603	UU_5603_68_TTAGGC_L006	92	control	female	temporal_cortex	1	neuron
5603	UU_5603_6_CTTGTA_L005	92	control	female	temporal_cortex	1	neuron
5603	UU_5603_76_GTCCGC_L006	92	control	female	temporal_cortex	1	neuron
5603	UU_5603_77_ATTCCT_L006	92	control	female	temporal_cortex	1	neuron
5603	UU_5603_78_CAAAAG_L006	92	control	female	temporal_cortex	1	neuron
5603	UU_5603_79_CAACTA_L006	92	control	female	temporal_cortex	1	neuron
5603	UU_5603_7_GGCTAC_L005	92	control	female	temporal_cortex	1	neuron
5603	UU_5603_81_CACCGG_L006	92	control	female	temporal_cortex	1	neuron
5603	UU_5603_84_CACGAT_L006	92	control	female	temporal_cortex	1	neuron
5603	UU_5603_85_CACTCA_L006	92	control	female	temporal_cortex	1	neuron
5603	UU_5603_86_CAGGCG_L006	92	control	female	temporal_cortex	1	neuron
5603	UU_5603_88_CATGGC_L006	92	control	female	temporal_cortex	1	neuron
5603	UU_5603_89_CCAACA_L006	92	control	female	temporal_cortex	1	neuron
5603	UU_5603_8_TGACCA_L005	92	control	female	temporal_cortex	1	neuron
5603	UU_5603_96_CGGAAT_L006	92	control	female	temporal_cortex	1	neuron
5603	UU_5603_97_CTAGCT_L006	92	control	female	temporal_cortex	1	neuron
5603	UU_5603_98_AACCAG_L006	92	control	female	temporal_cortex	1	neuron
5603	UU_5603_99_TGGTGA_L006	92	control	female	temporal_cortex	1	neuron
5603	UU_5603_9_AAAGCA_L005	92	control	female	temporal_cortex	1	neuron
5946	UU_5946_10_AAGCGA_L001	89	AD	female	temporal_cortex	6	neuron
5946	UU_5946_11_AAGGAC_L001	89	AD	female	temporal_cortex	6	neuron
5946	UU_5946_12_AATAGG_L001	89	AD	female	temporal_cortex	6	neuron
5946	UU_5946_13_ACCCAG_L001	89	AD	female	temporal_cortex	6	neuron
5946	UU_5946_14_ACTCTC_L001	89	AD	female	temporal_cortex	6	neuron
5946	UU_5946_15_AGAAGA_L001	89	AD	female	temporal_cortex	6	neuron
5946	UU_5946_16_AGCATC_L001	89	AD	female	temporal_cortex	6	neuron
5946	UU_5946_17_AGGCCG_L001	89	AD	female	temporal_cortex	6	neuron
5946	UU_5946_18_ATACGG_L001	89	AD	female	temporal_cortex	6	neuron
5946	UU_5946_19_ATCCTA_L001	89	AD	female	temporal_cortex	6	neuron
5946	UU_5946_1_ACAGTG_L001	89	AD	female	temporal_cortex	6	neuron
5946	UU_5946_20_ATCTAT_L001	89	AD	female	temporal_cortex	6	neuron
5946	UU_5946_21_ATGAGC_L001	89	AD	female	temporal_cortex	6	neuron
5946	UU_5946_22_CATTTT_L001	89	AD	female	temporal_cortex	6	neuron
5946	UU_5946_23_CCGCAA_L001	89	AD	female	temporal_cortex	6	neuron
5946	UU_5946_24_CTCAGA_L001	89	AD	female	temporal_cortex	6	neuron
5946	UU_5946_25_GAATAA_L001	89	AD	female	temporal_cortex	6	neuron
5946	UU_5946_26_GCCGCG_L001	89	AD	female	temporal_cortex	6	neuron
5946	UU_5946_27_GCTCCA_L001	89	AD	female	temporal_cortex	6	neuron
5946	UU_5946_28_GGCACA_L001	89	AD	female	temporal_cortex	6	neuron
5946	UU_5946_29_GGCCTG_L001	89	AD	female	temporal_cortex	6	neuron
5946	UU_5946_2_GATCAG_L001	89	AD	female	temporal_cortex	6	neuron
5946	UU_5946_30_TCGGCA_L001	89	AD	female	temporal_cortex	6	neuron
5946	UU_5946_31_TCTACC_L001	89	AD	female	temporal_cortex	6	neuron
5946	UU_5946_32_TGCCAT_L001	89	AD	female	temporal_cortex	6	neuron
5946	UU_5946_33_TGCTGG_L002	89	AD	female	temporal_cortex	6	neuron
5946	UU_5946_34_AGGTTT_L002	89	AD	female	temporal_cortex	6	neuron
5946	UU_5946_35_AGTCAA_L002	89	AD	female	temporal_cortex	6	neuron
5946	UU_5946_36_AGTTCC_L002	89	AD	female	temporal_cortex	6	neuron
5946	UU_5946_37_ATGTCA_L002	89	AD	female	temporal_cortex	6	neuron
5946	UU_5946_38_CCGTCC_L002	89	AD	female	temporal_cortex	6	neuron
5946	UU_5946_39_GTAGAG_L002	89	AD	female	temporal_cortex	6	neuron
5946	UU_5946_3_ATCACG_L001	89	AD	female	temporal_cortex	6	neuron
5946	UU_5946_40_GTGAAA_L002	89	AD	female	temporal_cortex	6	neuron
5946	UU_5946_41_GTGGCC_L002	89	AD	female	temporal_cortex	6	neuron
5946	UU_5946_42_GTTTCG_L002	89	AD	female	temporal_cortex	6	neuron
5946	UU_5946_43_CGTACG_L002	89	AD	female	temporal_cortex	6	neuron
5946	UU_5946_44_GAGTGG_L002	89	AD	female	temporal_cortex	6	neuron
5946	UU_5946_45_GGTAGC_L002	89	AD	female	temporal_cortex	6	neuron
5946	UU_5946_46_ACTTGA_L002	89	AD	female	temporal_cortex	6	neuron
5946	UU_5946_47_CAGATC_L002	89	AD	female	temporal_cortex	6	neuron
5946	UU_5946_48_GCCAAT_L002	89	AD	female	temporal_cortex	6	neuron
5946	UU_5946_49_TAGCTT_L002	89	AD	female	temporal_cortex	6	neuron
5946	UU_5946_4_CGATGT_L001	89	AD	female	temporal_cortex	6	neuron
5946	UU_5946_50_TTAGGC_L002	89	AD	female	temporal_cortex	6	neuron
5946	UU_5946_51_GTCCGC_L002	89	AD	female	temporal_cortex	6	neuron
5946	UU_5946_52_ATTCCT_L002	89	AD	female	temporal_cortex	6	neuron
5946	UU_5946_53_CAAAAG_L002	89	AD	female	temporal_cortex	6	neuron
5946	UU_5946_54_CAACTA_L002	89	AD	female	temporal_cortex	6	neuron
5946	UU_5946_55_CACCGG_L002	89	AD	female	temporal_cortex	6	neuron
5946	UU_5946_56_CACGAT_L002	89	AD	female	temporal_cortex	6	neuron
5946	UU_5946_57_CACTCA_L002	89	AD	female	temporal_cortex	6	neuron
5946	UU_5946_58_CAGGCG_L002	89	AD	female	temporal_cortex	6	neuron
5946	UU_5946_59_CATGGC_L002	89	AD	female	temporal_cortex	6	neuron
5946	UU_5946_5_CTTGTA_L001	89	AD	female	temporal_cortex	6	neuron
5946	UU_5946_60_CCAACA_L002	89	AD	female	temporal_cortex	6	neuron
5946	UU_5946_61_CGGAAT_L002	89	AD	female	temporal_cortex	6	neuron
5946	UU_5946_62_CTAGCT_L002	89	AD	female	temporal_cortex	6	neuron
5946	UU_5946_63_AGCATC_L004	89	AD	female	temporal_cortex	6	neuron
5946	UU_5946_64_AGGCCG_L004	89	AD	female	temporal_cortex	6	neuron
5946	UU_5946_6_GGCTAC_L001	89	AD	female	temporal_cortex	6	neuron
5946	UU_5946_7_TGACCA_L001	89	AD	female	temporal_cortex	6	neuron
5946	UU_5946_8_AAAGCA_L001	89	AD	female	temporal_cortex	6	neuron
5946	UU_5946_9_AAATGC_L001	89	AD	female	temporal_cortex	6	neuron
7903	UU_7903_13_AAGCGA_L003	84	AD	female	temporal_cortex	4	neuron
7903	UU_7903_14_AAGGAC_L003	84	AD	female	temporal_cortex	4	neuron
7903	UU_7903_15_AATAGG_L003	84	AD	female	temporal_cortex	4	neuron
7903	UU_7903_16_ACCCAG_L003	84	AD	female	temporal_cortex	4	neuron
7903	UU_7903_17_ACTCTC_L003	84	AD	female	temporal_cortex	4	neuron
7903	UU_7903_18_AGAAGA_L003	84	AD	female	temporal_cortex	4	neuron
7903	UU_7903_19_AGCATC_L003	84	AD	female	temporal_cortex	4	neuron
7903	UU_7903_1_ACAGTG_L003	84	AD	female	temporal_cortex	4	neuron
7903	UU_7903_20_AGGCCG_L003	84	AD	female	temporal_cortex	4	neuron
7903	UU_7903_22_ATACGG_L003	84	AD	female	temporal_cortex	4	neuron
7903	UU_7903_23_ATCCTA_L003	84	AD	female	temporal_cortex	4	neuron
7903	UU_7903_24_ATCTAT_L003	84	AD	female	temporal_cortex	4	neuron
7903	UU_7903_25_ATGAGC_L003	84	AD	female	temporal_cortex	4	neuron
7903	UU_7903_26_CATTTT_L003	84	AD	female	temporal_cortex	4	neuron
7903	UU_7903_27_CCGCAA_L003	84	AD	female	temporal_cortex	4	neuron
7903	UU_7903_28_CTCAGA_L003	84	AD	female	temporal_cortex	4	neuron
7903	UU_7903_29_GAATAA_L003	84	AD	female	temporal_cortex	4	neuron
7903	UU_7903_2_GATCAG_L003	84	AD	female	temporal_cortex	4	neuron
7903	UU_7903_30_GCCGCG_L003	84	AD	female	temporal_cortex	4	neuron
7903	UU_7903_31_GCTCCA_L003	84	AD	female	temporal_cortex	4	neuron
7903	UU_7903_32_GGCACA_L003	84	AD	female	temporal_cortex	4	neuron
7903	UU_7903_33_GGCCTG_L003	84	AD	female	temporal_cortex	4	neuron
7903	UU_7903_34_TCGGCA_L003	84	AD	female	temporal_cortex	4	neuron
7903	UU_7903_35_TCTACC_L003	84	AD	female	temporal_cortex	4	neuron
7903	UU_7903_36_TGCCAT_L003	84	AD	female	temporal_cortex	4	neuron
7903	UU_7903_37_TGCTGG_L004	84	AD	female	temporal_cortex	4	neuron
7903	UU_7903_38_AGGTTT_L004	84	AD	female	temporal_cortex	4	neuron
7903	UU_7903_39_AGTCAA_L004	84	AD	female	temporal_cortex	4	neuron
7903	UU_7903_3_ATCACG_L003	84	AD	female	temporal_cortex	4	neuron
7903	UU_7903_40_AGTTCC_L004	84	AD	female	temporal_cortex	4	neuron
7903	UU_7903_44_ATGTCA_L004	84	AD	female	temporal_cortex	4	neuron
7903	UU_7903_45_CCGTCC_L004	84	AD	female	temporal_cortex	4	neuron
7903	UU_7903_47_GTAGAG_L004	84	AD	female	temporal_cortex	4	neuron
7903	UU_7903_48_GTGAAA_L004	84	AD	female	temporal_cortex	4	neuron
7903	UU_7903_49_GTGGCC_L004	84	AD	female	temporal_cortex	4	neuron
7903	UU_7903_4_CGATGT_L003	84	AD	female	temporal_cortex	4	neuron
7903	UU_7903_50_GTTTCG_L004	84	AD	female	temporal_cortex	4	neuron
7903	UU_7903_51_CGTACG_L004	84	AD	female	temporal_cortex	4	neuron
7903	UU_7903_52_GAGTGG_L004	84	AD	female	temporal_cortex	4	neuron
7903	UU_7903_53_GGTAGC_L004	84	AD	female	temporal_cortex	4	neuron
7903	UU_7903_54_ACTTGA_L004	84	AD	female	temporal_cortex	4	neuron
7903	UU_7903_55_CAGATC_L004	84	AD	female	temporal_cortex	4	neuron
7903	UU_7903_56_GCCAAT_L004	84	AD	female	temporal_cortex	4	neuron
7903	UU_7903_57_TAGCTT_L004	84	AD	female	temporal_cortex	4	neuron
7903	UU_7903_58_TTAGGC_L004	84	AD	female	temporal_cortex	4	neuron
7903	UU_7903_59_GTCCGC_L004	84	AD	female	temporal_cortex	4	neuron
7903	UU_7903_5_CTTGTA_L003	84	AD	female	temporal_cortex	4	neuron
7903	UU_7903_60_ATTCCT_L004	84	AD	female	temporal_cortex	4	neuron
7903	UU_7903_61_CAAAAG_L004	84	AD	female	temporal_cortex	4	neuron
7903	UU_7903_62_CAACTA_L004	84	AD	female	temporal_cortex	4	neuron
7903	UU_7903_63_CACCGG_L004	84	AD	female	temporal_cortex	4	neuron
7903	UU_7903_64_CACGAT_L004	84	AD	female	temporal_cortex	4	neuron
7903	UU_7903_65_CACTCA_L004	84	AD	female	temporal_cortex	4	neuron
7903	UU_7903_66_CAGGCG_L004	84	AD	female	temporal_cortex	4	neuron
7903	UU_7903_67_CATGGC_L004	84	AD	female	temporal_cortex	4	neuron
7903	UU_7903_68_CCAACA_L004	84	AD	female	temporal_cortex	4	neuron
7903	UU_7903_69_CGGAAT_L004	84	AD	female	temporal_cortex	4	neuron
7903	UU_7903_6_GGCTAC_L003	84	AD	female	temporal_cortex	4	neuron
7903	UU_7903_70_CTAGCT_L004	84	AD	female	temporal_cortex	4	neuron
7903	UU_7903_71_ATACGG_L004	84	AD	female	temporal_cortex	4	neuron
7903	UU_7903_73_ATCCTA_L004	84	AD	female	temporal_cortex	4	neuron
7903	UU_7903_7_TGACCA_L003	84	AD	female	temporal_cortex	4	neuron
7903	UU_7903_8_AAAGCA_L003	84	AD	female	temporal_cortex	4	neuron
7903	UU_7903_9_AAATGC_L003	84	AD	female	temporal_cortex	4	neuron
5603_F	UU_5603_13_S21	92	control	female	temporal_cortex	1	neuron
5603_F	UU_5603_14_S22	92	control	female	temporal_cortex	1	neuron
5603_F	UU_5603_15_S23	92	control	female	temporal_cortex	1	neuron
5603_F	UU_5603_16_S24	92	control	female	temporal_cortex	1	neuron
5603_F	UU_5603_17_S25	92	control	female	temporal_cortex	1	neuron
5603_F	UU_5603_18_S26	92	control	female	temporal_cortex	1	neuron
5603_F	UU_5603_19_S27	92	control	female	temporal_cortex	1	neuron
5603_F	UU_5603_20_S28	92	control	female	temporal_cortex	1	neuron
5603_F	UU_5603_21_S29	92	control	female	temporal_cortex	1	neuron
5603_F	UU_5603_22_S30	92	control	female	temporal_cortex	1	neuron
5603_F	UU_5603_23_S31	92	control	female	temporal_cortex	1	neuron
5603_F	UU_5603_24_S32	92	control	female	temporal_cortex	1	neuron
107	UU_107_101_S29	68	control	male	temporal_cortex	0	neuron
107	UU_107_102_S30	68	control	male	temporal_cortex	0	neuron
107	UU_107_10_S75	68	control	male	temporal_cortex	0	neuron
107	UU_107_11_S76	68	control	male	temporal_cortex	0	neuron
107	UU_107_12_S77	68	control	male	temporal_cortex	0	neuron
107	UU_107_14_S78	68	control	male	temporal_cortex	0	neuron
107	UU_107_15_S79	68	control	male	temporal_cortex	0	neuron
107	UU_107_17_S80	68	control	male	temporal_cortex	0	neuron
107	UU_107_18_S81	68	control	male	temporal_cortex	0	neuron
107	UU_107_19_S82	68	control	male	temporal_cortex	0	neuron
107	UU_107_1_S66	68	control	male	temporal_cortex	0	neuron
107	UU_107_20_S83	68	control	male	temporal_cortex	0	neuron
107	UU_107_22_S84	68	control	male	temporal_cortex	0	neuron
107	UU_107_23_S85	68	control	male	temporal_cortex	0	neuron
107	UU_107_24_S86	68	control	male	temporal_cortex	0	neuron
107	UU_107_25_S87	68	control	male	temporal_cortex	0	neuron
107	UU_107_26_S88	68	control	male	temporal_cortex	0	neuron
107	UU_107_27_S89	68	control	male	temporal_cortex	0	neuron
107	UU_107_28_S90	68	control	male	temporal_cortex	0	neuron
107	UU_107_29_S5	68	control	male	temporal_cortex	0	neuron
107	UU_107_2_S67	68	control	male	temporal_cortex	0	neuron
107	UU_107_30_S6	68	control	male	temporal_cortex	0	neuron
107	UU_107_31_S93	68	control	male	temporal_cortex	0	neuron
107	UU_107_32_S94	68	control	male	temporal_cortex	0	neuron
107	UU_107_33_S95	68	control	male	temporal_cortex	0	neuron
107	UU_107_34_S96	68	control	male	temporal_cortex	0	neuron
107	UU_107_35_S97	68	control	male	temporal_cortex	0	neuron
107	UU_107_36_S98	68	control	male	temporal_cortex	0	neuron
107	UU_107_37_S99	68	control	male	temporal_cortex	0	neuron
107	UU_107_38_S100	68	control	male	temporal_cortex	0	neuron
107	UU_107_39_S101	68	control	male	temporal_cortex	0	neuron
107	UU_107_3_S68	68	control	male	temporal_cortex	0	neuron
107	UU_107_40_S102	68	control	male	temporal_cortex	0	neuron
107	UU_107_41_S103	68	control	male	temporal_cortex	0	neuron
107	UU_107_42_S104	68	control	male	temporal_cortex	0	neuron
107	UU_107_43_S105	68	control	male	temporal_cortex	0	neuron
107	UU_107_44_S7	68	control	male	temporal_cortex	0	neuron
107	UU_107_45_S8	68	control	male	temporal_cortex	0	neuron
107	UU_107_47_S9	68	control	male	temporal_cortex	0	neuron
107	UU_107_48_S10	68	control	male	temporal_cortex	0	neuron
107	UU_107_49_S11	68	control	male	temporal_cortex	0	neuron
107	UU_107_4_S69	68	control	male	temporal_cortex	0	neuron
107	UU_107_50_S12	68	control	male	temporal_cortex	0	neuron
107	UU_107_51_S13	68	control	male	temporal_cortex	0	neuron
107	UU_107_52_S14	68	control	male	temporal_cortex	0	neuron
107	UU_107_53_S15	68	control	male	temporal_cortex	0	neuron
107	UU_107_54_S16	68	control	male	temporal_cortex	0	neuron
107	UU_107_55_S17	68	control	male	temporal_cortex	0	neuron
107	UU_107_56_S18	68	control	male	temporal_cortex	0	neuron
107	UU_107_57_S19	68	control	male	temporal_cortex	0	neuron
107	UU_107_58_S20	68	control	male	temporal_cortex	0	neuron
107	UU_107_59_S21	68	control	male	temporal_cortex	0	neuron
107	UU_107_5_S70	68	control	male	temporal_cortex	0	neuron
107	UU_107_60_S22	68	control	male	temporal_cortex	0	neuron
107	UU_107_61_S23	68	control	male	temporal_cortex	0	neuron
107	UU_107_62_S24	68	control	male	temporal_cortex	0	neuron
107	UU_107_63_S25	68	control	male	temporal_cortex	0	neuron
107	UU_107_64_S26	68	control	male	temporal_cortex	0	neuron
107	UU_107_65_S27	68	control	male	temporal_cortex	0	neuron
107	UU_107_66_S28	68	control	male	temporal_cortex	0	neuron
107	UU_107_6_S71	68	control	male	temporal_cortex	0	neuron
107	UU_107_7_S72	68	control	male	temporal_cortex	0	neuron
107	UU_107_8_S73	68	control	male	temporal_cortex	0	neuron
107	UU_107_9_S74	68	control	male	temporal_cortex	0	neuron
5433	UU_5433_104_S70	52	control	female	temporal_cortex	2	neuron
5433	UU_5433_105_S71	52	control	female	temporal_cortex	2	neuron
5433	UU_5433_10_S17	52	control	female	temporal_cortex	2	neuron
5433	UU_5433_11_S18	52	control	female	temporal_cortex	2	neuron
5433	UU_5433_11_S1	52	control	female	temporal_cortex	2	neuron
5433	UU_5433_12_S19	52	control	female	temporal_cortex	2	neuron
5433	UU_5433_13_S20	52	control	female	temporal_cortex	2	neuron
5433	UU_5433_15_S21	52	control	female	temporal_cortex	2	neuron
5433	UU_5433_16_S22	52	control	female	temporal_cortex	2	neuron
5433	UU_5433_17_S23	52	control	female	temporal_cortex	2	neuron
5433	UU_5433_17_S2	52	control	female	temporal_cortex	2	neuron
5433	UU_5433_18_S24	52	control	female	temporal_cortex	2	neuron
5433	UU_5433_1_S8	52	control	female	temporal_cortex	2	neuron
5433	UU_5433_20_S25	52	control	female	temporal_cortex	2	neuron
5433	UU_5433_21_S26	52	control	female	temporal_cortex	2	neuron
5433	UU_5433_22_S27	52	control	female	temporal_cortex	2	neuron
5433	UU_5433_23_S28	52	control	female	temporal_cortex	2	neuron
5433	UU_5433_24_S29	52	control	female	temporal_cortex	2	neuron
5433	UU_5433_25_S30	52	control	female	temporal_cortex	2	neuron
5433	UU_5433_26_S31	52	control	female	temporal_cortex	2	neuron
5433	UU_5433_27_S32	52	control	female	temporal_cortex	2	neuron
5433	UU_5433_28_S33	52	control	female	temporal_cortex	2	neuron
5433	UU_5433_29_S34	52	control	female	temporal_cortex	2	neuron
5433	UU_5433_2_S9	52	control	female	temporal_cortex	2	neuron
5433	UU_5433_30_S35	52	control	female	temporal_cortex	2	neuron
5433	UU_5433_31_S36	52	control	female	temporal_cortex	2	neuron
5433	UU_5433_32_S37	52	control	female	temporal_cortex	2	neuron
5433	UU_5433_34_S38	52	control	female	temporal_cortex	2	neuron
5433	UU_5433_35_S39	52	control	female	temporal_cortex	2	neuron
5433	UU_5433_38_S40	52	control	female	temporal_cortex	2	neuron
5433	UU_5433_39_S41	52	control	female	temporal_cortex	2	neuron
5433	UU_5433_3_S10	52	control	female	temporal_cortex	2	neuron
5433	UU_5433_40_S42	52	control	female	temporal_cortex	2	neuron
5433	UU_5433_41_S43	52	control	female	temporal_cortex	2	neuron
5433	UU_5433_42_S44	52	control	female	temporal_cortex	2	neuron
5433	UU_5433_43_S45	52	control	female	temporal_cortex	2	neuron
5433	UU_5433_44_S46	52	control	female	temporal_cortex	2	neuron
5433	UU_5433_45_S47	52	control	female	temporal_cortex	2	neuron
5433	UU_5433_46_S48	52	control	female	temporal_cortex	2	neuron
5433	UU_5433_47_S49	52	control	female	temporal_cortex	2	neuron
5433	UU_5433_48_S50	52	control	female	temporal_cortex	2	neuron
5433	UU_5433_49_S51	52	control	female	temporal_cortex	2	neuron
5433	UU_5433_4_S11	52	control	female	temporal_cortex	2	neuron
5433	UU_5433_50_S52	52	control	female	temporal_cortex	2	neuron
5433	UU_5433_51_S53	52	control	female	temporal_cortex	2	neuron
5433	UU_5433_52_S54	52	control	female	temporal_cortex	2	neuron
5433	UU_5433_53_S55	52	control	female	temporal_cortex	2	neuron
5433	UU_5433_54_S56	52	control	female	temporal_cortex	2	neuron
5433	UU_5433_55_S57	52	control	female	temporal_cortex	2	neuron
5433	UU_5433_56_S58	52	control	female	temporal_cortex	2	neuron
5433	UU_5433_57_S59	52	control	female	temporal_cortex	2	neuron
5433	UU_5433_58_S60	52	control	female	temporal_cortex	2	neuron
5433	UU_5433_59_S61	52	control	female	temporal_cortex	2	neuron
5433	UU_5433_5_S12	52	control	female	temporal_cortex	2	neuron
5433	UU_5433_60_S62	52	control	female	temporal_cortex	2	neuron
5433	UU_5433_61_S63	52	control	female	temporal_cortex	2	neuron
5433	UU_5433_62_S64	52	control	female	temporal_cortex	2	neuron
5433	UU_5433_64_S65	52	control	female	temporal_cortex	2	neuron
5433	UU_5433_65_S66	52	control	female	temporal_cortex	2	neuron
5433	UU_5433_66_S67	52	control	female	temporal_cortex	2	neuron
5433	UU_5433_67_S68	52	control	female	temporal_cortex	2	neuron
5433	UU_5433_68_S69	52	control	female	temporal_cortex	2	neuron
5433	UU_5433_6_S13	52	control	female	temporal_cortex	2	neuron
5433	UU_5433_7_S14	52	control	female	temporal_cortex	2	neuron
5433	UU_5433_8_S15	52	control	female	temporal_cortex	2	neuron
5433	UU_5433_9_S16	52	control	female	temporal_cortex	2	neuron
7654	UU_7654_103_S4	78	AD	male	temporal_cortex	6	neuron
7654	UU_7654_104_S4	78	AD	male	temporal_cortex	6	neuron
7654	UU_7654_104_S5	78	AD	male	temporal_cortex	6	neuron
7654	UU_7654_10_S9	78	AD	male	temporal_cortex	6	neuron
7654	UU_7654_11_S10	78	AD	male	temporal_cortex	6	neuron
7654	UU_7654_12_S1	78	AD	male	temporal_cortex	6	neuron
7654	UU_7654_12_S3	78	AD	male	temporal_cortex	6	neuron
7654	UU_7654_13_S11	78	AD	male	temporal_cortex	6	neuron
7654	UU_7654_14_S12	78	AD	male	temporal_cortex	6	neuron
7654	UU_7654_15_S13	78	AD	male	temporal_cortex	6	neuron
7654	UU_7654_16_S14	78	AD	male	temporal_cortex	6	neuron
7654	UU_7654_17_S15	78	AD	male	temporal_cortex	6	neuron
7654	UU_7654_18_S16	78	AD	male	temporal_cortex	6	neuron
7654	UU_7654_1_S1	78	AD	male	temporal_cortex	6	neuron
7654	UU_7654_20_S17	78	AD	male	temporal_cortex	6	neuron
7654	UU_7654_21_S18	78	AD	male	temporal_cortex	6	neuron
7654	UU_7654_24_S19	78	AD	male	temporal_cortex	6	neuron
7654	UU_7654_25_S20	78	AD	male	temporal_cortex	6	neuron
7654	UU_7654_26_S21	78	AD	male	temporal_cortex	6	neuron
7654	UU_7654_27_S22	78	AD	male	temporal_cortex	6	neuron
7654	UU_7654_28_S23	78	AD	male	temporal_cortex	6	neuron
7654	UU_7654_2_S2	78	AD	male	temporal_cortex	6	neuron
7654	UU_7654_30_S24	78	AD	male	temporal_cortex	6	neuron
7654	UU_7654_31_S25	78	AD	male	temporal_cortex	6	neuron
7654	UU_7654_32_S26	78	AD	male	temporal_cortex	6	neuron
7654	UU_7654_33_S27	78	AD	male	temporal_cortex	6	neuron
7654	UU_7654_34_S28	78	AD	male	temporal_cortex	6	neuron
7654	UU_7654_35_S29	78	AD	male	temporal_cortex	6	neuron
7654	UU_7654_36_S30	78	AD	male	temporal_cortex	6	neuron
7654	UU_7654_37_S31	78	AD	male	temporal_cortex	6	neuron
7654	UU_7654_38_S32	78	AD	male	temporal_cortex	6	neuron
7654	UU_7654_3_S1	78	AD	male	temporal_cortex	6	neuron
7654	UU_7654_42_S33	78	AD	male	temporal_cortex	6	neuron
7654	UU_7654_43_S34	78	AD	male	temporal_cortex	6	neuron
7654	UU_7654_46_S35	78	AD	male	temporal_cortex	6	neuron
7654	UU_7654_47_S36	78	AD	male	temporal_cortex	6	neuron
7654	UU_7654_48_S37	78	AD	male	temporal_cortex	6	neuron
7654	UU_7654_49_S38	78	AD	male	temporal_cortex	6	neuron
7654	UU_7654_4_S3	78	AD	male	temporal_cortex	6	neuron
7654	UU_7654_50_S39	78	AD	male	temporal_cortex	6	neuron
7654	UU_7654_51_S40	78	AD	male	temporal_cortex	6	neuron
7654	UU_7654_52_S41	78	AD	male	temporal_cortex	6	neuron
7654	UU_7654_54_S42	78	AD	male	temporal_cortex	6	neuron
7654	UU_7654_58_S43	78	AD	male	temporal_cortex	6	neuron
7654	UU_7654_59_S44	78	AD	male	temporal_cortex	6	neuron
7654	UU_7654_5_S4	78	AD	male	temporal_cortex	6	neuron
7654	UU_7654_60_S45	78	AD	male	temporal_cortex	6	neuron
7654	UU_7654_61_S46	78	AD	male	temporal_cortex	6	neuron
7654	UU_7654_63_S47	78	AD	male	temporal_cortex	6	neuron
7654	UU_7654_65_S2	78	AD	male	temporal_cortex	6	neuron
7654	UU_7654_66_S48	78	AD	male	temporal_cortex	6	neuron
7654	UU_7654_67_S49	78	AD	male	temporal_cortex	6	neuron
7654	UU_7654_68_S50	78	AD	male	temporal_cortex	6	neuron
7654	UU_7654_69_S51	78	AD	male	temporal_cortex	6	neuron
7654	UU_7654_6_S5	78	AD	male	temporal_cortex	6	neuron
7654	UU_7654_72_S52	78	AD	male	temporal_cortex	6	neuron
7654	UU_7654_74_S53	78	AD	male	temporal_cortex	6	neuron
7654	UU_7654_76_S54	78	AD	male	temporal_cortex	6	neuron
7654	UU_7654_77_S55	78	AD	male	temporal_cortex	6	neuron
7654	UU_7654_7_S6	78	AD	male	temporal_cortex	6	neuron
7654	UU_7654_83_S56	78	AD	male	temporal_cortex	6	neuron
7654	UU_7654_84_S57	78	AD	male	temporal_cortex	6	neuron
7654	UU_7654_85_S2	78	AD	male	temporal_cortex	6	neuron
7654	UU_7654_88_S3	78	AD	male	temporal_cortex	6	neuron
7654	UU_7654_8_S7	78	AD	male	temporal_cortex	6	neuron
7654	UU_7654_9_S8	78	AD	male	temporal_cortex	6	neuron
3549_CB	UU_3549_I_001_S50	69	control	male	cerebellum	0	neuron
3549_CB	UU_3549_I_002_S51	69	control	male	cerebellum	0	neuron
3549_CB	UU_3549_I_003_S52	69	control	male	cerebellum	0	neuron
3549_CB	UU_3549_I_004_S53	69	control	male	cerebellum	0	neuron
3549_CB	UU_3549_I_005_S54	69	control	male	cerebellum	0	neuron
3549_CB	UU_3549_I_006_S55	69	control	male	cerebellum	0	neuron
3549_CB	UU_3549_I_007_S56	69	control	male	cerebellum	0	neuron
3549_CB	UU_3549_I_008_S57	69	control	male	cerebellum	0	neuron
3549_CB	UU_3549_I_009_S58	69	control	male	cerebellum	0	neuron
3549_CB	UU_3549_I_010_S59	69	control	male	cerebellum	0	neuron
3549_CB	UU_3549_I_011_S60	69	control	male	cerebellum	0	neuron
3549_CB	UU_3549_I_012_S61	69	control	male	cerebellum	0	neuron
3549_CB	UU_3549_I_013_S62	69	control	male	cerebellum	0	neuron
3549_CB	UU_3549_I_014_S63	69	control	male	cerebellum	0	neuron
3549_CB	UU_3549_I_015_S64	69	control	male	cerebellum	0	neuron
3549_CB	UU_3549_I_016_S65	69	control	male	cerebellum	0	neuron
3549_CB	UU_3549_I_017_S66	69	control	male	cerebellum	0	neuron
3549_CB	UU_3549_I_018_S67	69	control	male	cerebellum	0	neuron
3549_CB	UU_3549_I_019_S68	69	control	male	cerebellum	0	neuron
3549_CB	UU_3549_I_020_S69	69	control	male	cerebellum	0	neuron
3549_CB	UU_3549_I_021_S70	69	control	male	cerebellum	0	neuron
3549_CB	UU_3549_I_022_S71	69	control	male	cerebellum	0	neuron
3549_CB	UU_3549_I_023_S72	69	control	male	cerebellum	0	neuron
3549_CB	UU_3549_I_024_S73	69	control	male	cerebellum	0	neuron
3549_CB	UU_3549_I_025_S74	69	control	male	cerebellum	0	neuron
3549_CA1	UU_3549_II_028_S75	69	control	male	hippocampus_ca1	0	neuron
3549_CA1	UU_3549_II_029_S76	69	control	male	hippocampus_ca1	0	neuron
3549_CA1	UU_3549_II_030_S77	69	control	male	hippocampus_ca1	0	neuron
3549_CA1	UU_3549_II_033_S78	69	control	male	hippocampus_ca1	0	neuron
3549_CA1	UU_3549_II_034_S79	69	control	male	hippocampus_ca1	0	neuron
3549_CA1	UU_3549_II_035_S80	69	control	male	hippocampus_ca1	0	neuron
3549_CA1	UU_3549_II_037_S81	69	control	male	hippocampus_ca1	0	neuron
3549_CA1	UU_3549_II_038_S82	69	control	male	hippocampus_ca1	0	neuron
3549_CA1	UU_3549_II_039_S83	69	control	male	hippocampus_ca1	0	neuron
3549_CA1	UU_3549_II_040_S84	69	control	male	hippocampus_ca1	0	neuron
3549_CA1	UU_3549_II_041_S85	69	control	male	hippocampus_ca1	0	neuron
3549_CA1	UU_3549_II_042_S86	69	control	male	hippocampus_ca1	0	neuron
3549_CA1	UU_3549_II_043_S87	69	control	male	hippocampus_ca1	0	neuron
3549_CA1	UU_3549_II_044_S88	69	control	male	hippocampus_ca1	0	neuron
3549_CA1	UU_3549_II_045_S89	69	control	male	hippocampus_ca1	0	neuron
3549_CA1	UU_3549_II_046_S90	69	control	male	hippocampus_ca1	0	neuron
3549_CA1	UU_3549_II_047_S91	69	control	male	hippocampus_ca1	0	neuron
3549_CA1	UU_3549_II_048_S92	69	control	male	hippocampus_ca1	0	neuron
3549_CA1	UU_3549_II_049_S93	69	control	male	hippocampus_ca1	0	neuron
3549_CA1	UU_3549_II_051_S94	69	control	male	hippocampus_ca1	0	neuron
3549_CA1	UU_3549_II_052_S95	69	control	male	hippocampus_ca1	0	neuron
3549_CA1	UU_3549_II_053_S96	69	control	male	hippocampus_ca1	0	neuron
3549_CA1	UU_3549_II_054_S97	69	control	male	hippocampus_ca1	0	neuron
3549_CA1	UU_3549_II_055_S98	69	control	male	hippocampus_ca1	0	neuron
3549_EC	UU_3549_II_056_S100	69	control	male	entorhinal_cortex	0	neuron
3549_EC	UU_3549_II_057_S101	69	control	male	entorhinal_cortex	0	neuron
3549_EC	UU_3549_II_058_S102	69	control	male	entorhinal_cortex	0	neuron
3549_EC	UU_3549_II_060_S103	69	control	male	entorhinal_cortex	0	neuron
3549_EC	UU_3549_II_061_S104	69	control	male	entorhinal_cortex	0	neuron
3549_EC	UU_3549_II_062_S105	69	control	male	entorhinal_cortex	0	neuron
3549_EC	UU_3549_II_063_S106	69	control	male	entorhinal_cortex	0	neuron
3549_EC	UU_3549_II_065_S107	69	control	male	entorhinal_cortex	0	neuron
3549_EC	UU_3549_II_066_S108	69	control	male	entorhinal_cortex	0	neuron
3549_EC	UU_3549_II_067_S109	69	control	male	entorhinal_cortex	0	neuron
3549_EC	UU_3549_II_068_S110	69	control	male	entorhinal_cortex	0	neuron
3549_EC	UU_3549_II_070_S111	69	control	male	entorhinal_cortex	0	neuron
3549_EC	UU_3549_II_071_S112	69	control	male	entorhinal_cortex	0	neuron
3549_EC	UU_3549_II_072_S113	69	control	male	entorhinal_cortex	0	neuron
3549_EC	UU_3549_II_073_S114	69	control	male	entorhinal_cortex	0	neuron
3549_EC	UU_3549_II_074_S115	69	control	male	entorhinal_cortex	0	neuron
3549_EC	UU_3549_II_075_S116	69	control	male	entorhinal_cortex	0	neuron
3549_EC	UU_3549_II_076_S117	69	control	male	entorhinal_cortex	0	neuron
3549_EC	UU_3549_II_077_S118	69	control	male	entorhinal_cortex	0	neuron
3549_EC	UU_3549_II_078_S119	69	control	male	entorhinal_cortex	0	neuron
3549_EC	UU_3549_II_079_S120	69	control	male	entorhinal_cortex	0	neuron
3549_EC	UU_3549_II_080_S121	69	control	male	entorhinal_cortex	0	neuron
3549_EC	UU_3549_II_081_S122	69	control	male	entorhinal_cortex	0	neuron
3549_EC	UU_3549_II_082_S123	69	control	male	entorhinal_cortex	0	neuron
3549_EC	UU_3549_II_084_S124	69	control	male	entorhinal_cortex	0	neuron
3549_CA1	UU_3549_II_089_S99	69	control	male	hippocampus_ca1	0	neuron
5433_CA1	UU_5433_0024_Hypo_S98	52	control	female	hippocampus_ca1	0	neuron
5433_CA1	UU_5433_007_Hypo_S92	52	control	female	hippocampus_ca1	0	neuron
5433_CA1	UU_5433_009_Hypo_S93	52	control	female	hippocampus_ca1	0	neuron
5433_CA1	UU_5433_013_Hypo_S94	52	control	female	hippocampus_ca1	0	neuron
5433_CA1	UU_5433_015_Hypo_S95	52	control	female	hippocampus_ca1	0	neuron
5433_CA1	UU_5433_018_Hypo_S96	52	control	female	hippocampus_ca1	0	neuron
5433_CA1	UU_5433_020_Hypo_S97	52	control	female	hippocampus_ca1	0	neuron
5433_CA1	UU_5433_025_Hypo_S99	52	control	female	hippocampus_ca1	0	neuron
5433_CA1	UU_5433_026_Hypo_S101	52	control	female	hippocampus_ca1	0	neuron
5433_CA1	UU_5433_027_Hypo_S102	52	control	female	hippocampus_ca1	0	neuron
5433_CA1	UU_5433_028_Hypo_S67	52	control	female	hippocampus_ca1	0	neuron
5433_CA1	UU_5433_029_Hypo_S103	52	control	female	hippocampus_ca1	0	neuron
5433_CA1	UU_5433_030_Hypo_S104	52	control	female	hippocampus_ca1	0	neuron
5433_CA1	UU_5433_032_Hypo_S105	52	control	female	hippocampus_ca1	0	neuron
5433_CA1	UU_5433_033_Hypo_S106	52	control	female	hippocampus_ca1	0	neuron
5433_CA3	UU_5433_042_Hypo_S68	52	control	female	hippocampus_ca3	0	neuron
5433_CA3	UU_5433_044_Hypo_S69	52	control	female	hippocampus_ca3	0	neuron
5433_CA3	UU_5433_045_Hypo_S70	52	control	female	hippocampus_ca3	0	neuron
5433_CA3	UU_5433_049_Hypo_S71	52	control	female	hippocampus_ca3	0	neuron
5433_CA3	UU_5433_051_Hypo_S72	52	control	female	hippocampus_ca3	0	neuron
5433_CA3	UU_5433_054_Hypo_S73	52	control	female	hippocampus_ca3	0	neuron
5433_CA3	UU_5433_063_Hypo_S74	52	control	female	hippocampus_ca3	0	neuron
5433_CA3	UU_5433_064_Hypo_S75	52	control	female	hippocampus_ca3	0	neuron
5433_CA3	UU_5433_067_Hypo_S76	52	control	female	hippocampus_ca3	0	neuron
5433_CA3	UU_5433_068_Hypo_S77	52	control	female	hippocampus_ca3	0	neuron
5433_CA3	UU_5433_070_Hypo_S78	52	control	female	hippocampus_ca3	0	neuron
5433_CB	UU_5433_071_Hypo_S79	52	control	female	cerebellum	0	neuron
5433_EC	UU_5433_099_Hypo_S50	52	control	female	entorhinal_cortex	0	neuron
5433_EC	UU_5433_100_Hypo_S51	52	control	female	entorhinal_cortex	0	neuron
5433_EC	UU_5433_101_Hypo_S52	52	control	female	entorhinal_cortex	0	neuron
5433_EC	UU_5433_102_Hypo_S53	52	control	female	entorhinal_cortex	0	neuron
5433_EC	UU_5433_103_Hypo_S54	52	control	female	entorhinal_cortex	0	neuron
5433_EC	UU_5433_104_Hypo_S55	52	control	female	entorhinal_cortex	0	neuron
5433_EC	UU_5433_105_Hypo_S56	52	control	female	entorhinal_cortex	0	neuron
5433_EC	UU_5433_106_Hypo_S57	52	control	female	entorhinal_cortex	0	neuron
5433_EC	UU_5433_107_Hypo_S58	52	control	female	entorhinal_cortex	0	neuron
5433_EC	UU_5433_108_Hypo_S2	52	control	female	entorhinal_cortex	0	neuron
5433_EC	UU_5433_109_Hypo_S3	52	control	female	entorhinal_cortex	0	neuron
5433_EC	UU_5433_110_Hypo_S4	52	control	female	entorhinal_cortex	0	neuron
5433_EC	UU_5433_111_Hypo_S5	52	control	female	entorhinal_cortex	0	neuron
5433_EC	UU_5433_112_Hypo_S59	52	control	female	entorhinal_cortex	0	neuron
5433_EC	UU_5433_113_Hypo_S6	52	control	female	entorhinal_cortex	0	neuron
5433_EC	UU_5433_114_Hypo_S7	52	control	female	entorhinal_cortex	0	neuron
5433_EC	UU_5433_115_Hypo_S8	52	control	female	entorhinal_cortex	0	neuron
5433_EC	UU_5433_116_Hypo_S60	52	control	female	entorhinal_cortex	0	neuron
5433_EC	UU_5433_117_Hypo_S61	52	control	female	entorhinal_cortex	0	neuron
5433_EC	UU_5433_118_Hypo_S62	52	control	female	entorhinal_cortex	0	neuron
5433_EC	UU_5433_119_Hypo_S63	52	control	female	entorhinal_cortex	0	neuron
5433_EC	UU_5433_120_Hypo_S64	52	control	female	entorhinal_cortex	0	neuron
5433_EC	UU_5433_121_Hypo_S65	52	control	female	entorhinal_cortex	0	neuron
5433_EC	UU_5433_122_Hypo_S66	52	control	female	entorhinal_cortex	0	neuron
5433_EC	UU_5433_123_Hypo_S9	52	control	female	entorhinal_cortex	0	neuron
5433_CA3	UU_5433_298_S80	52	control	female	hippocampus_ca3	0	neuron
5433_CA3	UU_5433_299_S81	52	control	female	hippocampus_ca3	0	neuron
5433_CA3	UU_5433_300_S83	52	control	female	hippocampus_ca3	0	neuron
5433_CA3	UU_5433_301_S84	52	control	female	hippocampus_ca3	0	neuron
5433_CA3	UU_5433_302_S85	52	control	female	hippocampus_ca3	0	neuron
5433_CA3	UU_5433_304_S86	52	control	female	hippocampus_ca3	0	neuron
5433_CA3	UU_5433_305_S87	52	control	female	hippocampus_ca3	0	neuron
5433_CA3	UU_5433_306_S88	52	control	female	hippocampus_ca3	0	neuron
5433_CA3	UU_5433_307_S89	52	control	female	hippocampus_ca3	0	neuron
5433_CA3	UU_5433_308_S90	52	control	female	hippocampus_ca3	0	neuron
5433_CA3	UU_5433_309_S91	52	control	female	hippocampus_ca3	0	neuron
5433_CA3	UU_5433_310_S82	52	control	female	hippocampus_ca3	0	neuron
5433_CA1	UU_5433_311_S107	52	control	female	hippocampus_ca1	0	neuron
5433_CA1	UU_5433_312_S108	52	control	female	hippocampus_ca1	0	neuron
5433_CA1	UU_5433_313_S109	52	control	female	hippocampus_ca1	0	neuron
5433_CA1	UU_5433_314_S110	52	control	female	hippocampus_ca1	0	neuron
5433_CA1	UU_5433_315_S111	52	control	female	hippocampus_ca1	0	neuron
5433_CA1	UU_5433_316_S112	52	control	female	hippocampus_ca1	0	neuron
5433_CA1	UU_5433_317_S113	52	control	female	hippocampus_ca1	0	neuron
5433_CA1	UU_5433_318_S114	52	control	female	hippocampus_ca1	0	neuron
5433_CA1	UU_5433_319_S115	52	control	female	hippocampus_ca1	0	neuron
5433_CA1	UU_5433_320_S100	52	control	female	hippocampus_ca1	0	neuron
5433_CB	UU_5433_321_S25	52	control	female	cerebellum	0	neuron
5433_CB	UU_5433_322_S26	52	control	female	cerebellum	0	neuron
5433_CB	UU_5433_323_S27	52	control	female	cerebellum	0	neuron
5433_CB	UU_5433_324_S28	52	control	female	cerebellum	0	neuron
5433_CB	UU_5433_325_S29	52	control	female	cerebellum	0	neuron
5433_CB	UU_5433_326_S30	52	control	female	cerebellum	0	neuron
5433_CB	UU_5433_327_S31	52	control	female	cerebellum	0	neuron
5433_CB	UU_5433_328_S32	52	control	female	cerebellum	0	neuron
5433_CB	UU_5433_329_S33	52	control	female	cerebellum	0	neuron
5433_CB	UU_5433_330_S34	52	control	female	cerebellum	0	neuron
5433_CB	UU_5433_331_S35	52	control	female	cerebellum	0	neuron
5433_CB	UU_5433_332_S36	52	control	female	cerebellum	0	neuron
5433_CB	UU_5433_333_S37	52	control	female	cerebellum	0	neuron
5433_CB	UU_5433_334_S38	52	control	female	cerebellum	0	neuron
5433_CB	UU_5433_335_S39	52	control	female	cerebellum	0	neuron
5433_CB	UU_5433_336_S40	52	control	female	cerebellum	0	neuron
5433_CB	UU_5433_337_S41	52	control	female	cerebellum	0	neuron
5433_CB	UU_5433_338_S42	52	control	female	cerebellum	0	neuron
5433_CB	UU_5433_343_S43	52	control	female	cerebellum	0	neuron
5433_CB	UU_5433_344_S44	52	control	female	cerebellum	0	neuron
5433_CB	UU_5433_345_S45	52	control	female	cerebellum	0	neuron
5433_CB	UU_5433_354_S46	52	control	female	cerebellum	0	neuron
5433_CB	UU_5433_355_S47	52	control	female	cerebellum	0	neuron
5433_CB	UU_5433_356_S48	52	control	female	cerebellum	0	neuron
5433_CB	UU_5433_357_S49	52	control	female	cerebellum	0	neuron
7145_CA3	UU_7145_002_Hypo_S39	56	AD	female	hippocampus_ca3	6	neuron
7145_CA3	UU_7145_005_Hypo_S40	56	AD	female	hippocampus_ca3	6	neuron
7145_CA3	UU_7145_006_Hypo_S41	56	AD	female	hippocampus_ca3	6	neuron
7145_CA3	UU_7145_007_Hypo_S42	56	AD	female	hippocampus_ca3	6	neuron
7145_CA3	UU_7145_008_Hypo_S43	56	AD	female	hippocampus_ca3	6	neuron
7145_CA3	UU_7145_012_Hypo_S44	56	AD	female	hippocampus_ca3	6	neuron
7145_CA3	UU_7145_013_Hypo_S45	56	AD	female	hippocampus_ca3	6	neuron
7145_CA3	UU_7145_015_Hypo_S46	56	AD	female	hippocampus_ca3	6	neuron
7145_CA3	UU_7145_016_Hypo_S47	56	AD	female	hippocampus_ca3	6	neuron
7145_CA3	UU_7145_018_Hypo_S48	56	AD	female	hippocampus_ca3	6	neuron
7145_CA3	UU_7145_020_Hypo_S49	56	AD	female	hippocampus_ca3	6	neuron
7145_CA3	UU_7145_021_Hypo_S50	56	AD	female	hippocampus_ca3	6	neuron
7145_CA3	UU_7145_022_Hypo_S51	56	AD	female	hippocampus_ca3	6	neuron
7145_CA3	UU_7145_023_Hypo_S52	56	AD	female	hippocampus_ca3	6	neuron
7145_CA3	UU_7145_025_Hypo_S53	56	AD	female	hippocampus_ca3	6	neuron
7145_CA3	UU_7145_026_Hypo_S54	56	AD	female	hippocampus_ca3	6	neuron
7145_CA3	UU_7145_027_Hypo_S55	56	AD	female	hippocampus_ca3	6	neuron
7145_CA3	UU_7145_029_Hypo_S56	56	AD	female	hippocampus_ca3	6	neuron
7145_CA3	UU_7145_030_Hypo_S57	56	AD	female	hippocampus_ca3	6	neuron
7145_CA3	UU_7145_032_Hypo_S58	56	AD	female	hippocampus_ca3	6	neuron
7145_CA3	UU_7145_033_CA3_S59	56	AD	female	hippocampus_ca3	6	neuron
7145_CA3	UU_7145_034_S60	56	AD	female	hippocampus_ca3	6	neuron
7145_CA3	UU_7145_036_S61	56	AD	female	hippocampus_ca3	6	neuron
7145_CA3	UU_7145_037_S62	56	AD	female	hippocampus_ca3	6	neuron
7145_CA3	UU_7145_039_S63	56	AD	female	hippocampus_ca3	6	neuron
7145_CA1	UU_7145_046_Hypo_S24	56	AD	female	hippocampus_ca1	6	neuron
7145_CA1	UU_7145_047_Hypo_S25	56	AD	female	hippocampus_ca1	6	neuron
7145_CA1	UU_7145_048_Hypo_S26	56	AD	female	hippocampus_ca1	6	neuron
7145_CA1	UU_7145_049_Hypo_S27	56	AD	female	hippocampus_ca1	6	neuron
7145_CA1	UU_7145_050_Hypo_S28	56	AD	female	hippocampus_ca1	6	neuron
7145_CA1	UU_7145_051_Hypo_S29	56	AD	female	hippocampus_ca1	6	neuron
7145_CA1	UU_7145_053_Hypo_S30	56	AD	female	hippocampus_ca1	6	neuron
7145_CA1	UU_7145_055_Hypo_S31	56	AD	female	hippocampus_ca1	6	neuron
7145_CA1	UU_7145_056_Hypo_S32	56	AD	female	hippocampus_ca1	6	neuron
7145_CA1	UU_7145_057_Hypo_S33	56	AD	female	hippocampus_ca1	6	neuron
7145_CA1	UU_7145_058_Hypo_S34	56	AD	female	hippocampus_ca1	6	neuron
7145_CA1	UU_7145_059_Hypo_S35	56	AD	female	hippocampus_ca1	6	neuron
7145_CA1	UU_7145_060_Hypo_S36	56	AD	female	hippocampus_ca1	6	neuron
7145_CA1	UU_7145_065_Hypo_S37	56	AD	female	hippocampus_ca1	6	neuron
7145_CA1	UU_7145_067_Hypo_S38	56	AD	female	hippocampus_ca1	6	neuron
7145_CB	UU_7145_101_Cere_S25	56	AD	female	cerebellum	6	neuron
7145_CB	UU_7145_102_Cere_S26	56	AD	female	cerebellum	6	neuron
7145_CB	UU_7145_105_Cere_S27	56	AD	female	cerebellum	6	neuron
7145_CB	UU_7145_106_Cere_S28	56	AD	female	cerebellum	6	neuron
7145_CB	UU_7145_107_Cere_S29	56	AD	female	cerebellum	6	neuron
7145_CB	UU_7145_108_Cere_S30	56	AD	female	cerebellum	6	neuron
7145_CB	UU_7145_109_Cere_S31	56	AD	female	cerebellum	6	neuron
7145_CB	UU_7145_110_Cere_S32	56	AD	female	cerebellum	6	neuron
7145_CB	UU_7145_111_Cere_S33	56	AD	female	cerebellum	6	neuron
7145_CB	UU_7145_112_Cere_S34	56	AD	female	cerebellum	6	neuron
7145_CB	UU_7145_113_Cere_S64	56	AD	female	cerebellum	6	neuron
7145_CB	UU_7145_114_Cere_S65	56	AD	female	cerebellum	6	neuron
7145_CB	UU_7145_115_Cere_S66	56	AD	female	cerebellum	6	neuron
7145_CB	UU_7145_116_Cere_S67	56	AD	female	cerebellum	6	neuron
7145_CB	UU_7145_117_Cere_S68	56	AD	female	cerebellum	6	neuron
7145_CB	UU_7145_118_Cere_S69	56	AD	female	cerebellum	6	neuron
7145_CB	UU_7145_119_Cere_S70	56	AD	female	cerebellum	6	neuron
7145_CB	UU_7145_120_Cere_S71	56	AD	female	cerebellum	6	neuron
7145_CB	UU_7145_121_Cere_S72	56	AD	female	cerebellum	6	neuron
7145_CB	UU_7145_123_Cere_S73	56	AD	female	cerebellum	6	neuron
7145_EC	UU_7145_130_EC_S79	56	AD	female	entorhinal_cortex	6	neuron
7145_EC	UU_7145_134_EC_S80	56	AD	female	entorhinal_cortex	6	neuron
7145_EC	UU_7145_136_EC_S81	56	AD	female	entorhinal_cortex	6	neuron
7145_EC	UU_7145_137_EC_S82	56	AD	female	entorhinal_cortex	6	neuron
7145_EC	UU_7145_139_EC_S83	56	AD	female	entorhinal_cortex	6	neuron
7145_EC	UU_7145_141_EC_S84	56	AD	female	entorhinal_cortex	6	neuron
7145_EC	UU_7145_144_EC_S85	56	AD	female	entorhinal_cortex	6	neuron
7145_EC	UU_7145_145_EC_S86	56	AD	female	entorhinal_cortex	6	neuron
7145_EC	UU_7145_146_EC_S87	56	AD	female	entorhinal_cortex	6	neuron
7145_EC	UU_7145_147_EC_S88	56	AD	female	entorhinal_cortex	6	neuron
7145_EC	UU_7145_148_EC_S89	56	AD	female	entorhinal_cortex	6	neuron
7145_EC	UU_7145_149_EC_S90	56	AD	female	entorhinal_cortex	6	neuron
7145_EC	UU_7145_152_EC_S91	56	AD	female	entorhinal_cortex	6	neuron
7145_EC	UU_7145_154_EC_S92	56	AD	female	entorhinal_cortex	6	neuron
7145_EC	UU_7145_155_EC_S93	56	AD	female	entorhinal_cortex	6	neuron
7145_EC	UU_7145_156_EC_S94	56	AD	female	entorhinal_cortex	6	neuron
7145_EC	UU_7145_157_EC_S95	56	AD	female	entorhinal_cortex	6	neuron
7145_EC	UU_7145_159_EC_S96	56	AD	female	entorhinal_cortex	6	neuron
7145_EC	UU_7145_160_EC_S97	56	AD	female	entorhinal_cortex	6	neuron
7145_EC	UU_7145_161_EC_S98	56	AD	female	entorhinal_cortex	6	neuron
7145_EC	UU_7145_162_EC_S99	56	AD	female	entorhinal_cortex	6	neuron
7145_EC	UU_7145_163_EC_S100	56	AD	female	entorhinal_cortex	6	neuron
7145_EC	UU_7145_164_EC_S101	56	AD	female	entorhinal_cortex	6	neuron
7145_EC	UU_7145_165_EC_S102	56	AD	female	entorhinal_cortex	6	neuron
7145_EC	UU_7145_166_EC_S103	56	AD	female	entorhinal_cortex	6	neuron
7145_CA1	UU_7145_171_S15	56	AD	female	hippocampus_ca1	6	neuron
7145_CA1	UU_7145_172_S16	56	AD	female	hippocampus_ca1	6	neuron
7145_CA1	UU_7145_173_S17	56	AD	female	hippocampus_ca1	6	neuron
7145_CA1	UU_7145_174_S18	56	AD	female	hippocampus_ca1	6	neuron
7145_CA1	UU_7145_175_S19	56	AD	female	hippocampus_ca1	6	neuron
7145_CB	UU_7145_176_Cere_S74	56	AD	female	cerebellum	6	neuron
7145_CB	UU_7145_177_Cere_S75	56	AD	female	cerebellum	6	neuron
7145_CB	UU_7145_178_Cere_S76	56	AD	female	cerebellum	6	neuron
7145_CB	UU_7145_179_Cere_S77	56	AD	female	cerebellum	6	neuron
7145_CB	UU_7145_180_Cere_S78	56	AD	female	cerebellum	6	neuron
7145_CA1	UU_7145_40_Hypo_S20	56	AD	female	hippocampus_ca1	6	neuron
7145_CA1	UU_7145_41_Hypo_S21	56	AD	female	hippocampus_ca1	6	neuron
7145_CA1	UU_7145_42_Hypo_S22	56	AD	female	hippocampus_ca1	6	neuron
7145_CA1	UU_7145_43_Hypo_S1	56	AD	female	hippocampus_ca1	6	neuron
7145_CA1	UU_7145_43_Hypo_S23	56	AD	female	hippocampus_ca1	6	neuron
7145_CA1	UU_7145_44_Hypo_S24	56	AD	female	hippocampus_ca1	6	neuron
7354_CA1	UU_7354_I_054_S1	76	AD	male	hippocampus_ca1	6	neuron
7354_CA1	UU_7354_I_055_S2	76	AD	male	hippocampus_ca1	6	neuron
7354_CA1	UU_7354_I_056_S3	76	AD	male	hippocampus_ca1	6	neuron
7354_CA1	UU_7354_I_057_S4	76	AD	male	hippocampus_ca1	6	neuron
7354_CA1	UU_7354_I_058_S5	76	AD	male	hippocampus_ca1	6	neuron
7354_CA1	UU_7354_I_059_S6	76	AD	male	hippocampus_ca1	6	neuron
7354_CA1	UU_7354_I_060_S7	76	AD	male	hippocampus_ca1	6	neuron
7354_CA1	UU_7354_I_061_S8	76	AD	male	hippocampus_ca1	6	neuron
7354_CA1	UU_7354_I_062_S9	76	AD	male	hippocampus_ca1	6	neuron
7354_CA1	UU_7354_I_063_S10	76	AD	male	hippocampus_ca1	6	neuron
7354_CA1	UU_7354_I_064_S11	76	AD	male	hippocampus_ca1	6	neuron
7354_CA1	UU_7354_I_065_S12	76	AD	male	hippocampus_ca1	6	neuron
7354_CA1	UU_7354_I_066_S13	76	AD	male	hippocampus_ca1	6	neuron
7354_CA1	UU_7354_I_067_S14	76	AD	male	hippocampus_ca1	6	neuron
7354_CA1	UU_7354_I_068_S15	76	AD	male	hippocampus_ca1	6	neuron
7354_CA1	UU_7354_I_069_S16	76	AD	male	hippocampus_ca1	6	neuron
7354_CA1	UU_7354_I_070_S17	76	AD	male	hippocampus_ca1	6	neuron
7354_CA1	UU_7354_I_071_S18	76	AD	male	hippocampus_ca1	6	neuron
7354_CA1	UU_7354_I_072_S19	76	AD	male	hippocampus_ca1	6	neuron
7354_CA1	UU_7354_I_073_S20	76	AD	male	hippocampus_ca1	6	neuron
7354_CA1	UU_7354_I_074_S21	76	AD	male	hippocampus_ca1	6	neuron
7354_CA1	UU_7354_I_075_S22	76	AD	male	hippocampus_ca1	6	neuron
7354_CA1	UU_7354_I_076_S23	76	AD	male	hippocampus_ca1	6	neuron
7354_CA1	UU_7354_I_078_S24	76	AD	male	hippocampus_ca1	6	neuron
7354_CA1	UU_7354_I_080_S25	76	AD	male	hippocampus_ca1	6	neuron
7354_EC	UU_7354_I_081_S26	76	AD	male	entorhinal_cortex	6	neuron
7354_EC	UU_7354_I_083_S27	76	AD	male	entorhinal_cortex	6	neuron
7354_EC	UU_7354_I_085_S28	76	AD	male	entorhinal_cortex	6	neuron
7354_EC	UU_7354_I_087_S29	76	AD	male	entorhinal_cortex	6	neuron
7354_EC	UU_7354_I_089_S30	76	AD	male	entorhinal_cortex	6	neuron
7354_EC	UU_7354_I_092_S31	76	AD	male	entorhinal_cortex	6	neuron
7354_EC	UU_7354_I_094_S32	76	AD	male	entorhinal_cortex	6	neuron
7354_EC	UU_7354_I_095_S33	76	AD	male	entorhinal_cortex	6	neuron
7354_EC	UU_7354_I_096_S34	76	AD	male	entorhinal_cortex	6	neuron
7354_EC	UU_7354_I_101_S35	76	AD	male	entorhinal_cortex	6	neuron
7354_EC	UU_7354_I_103_S36	76	AD	male	entorhinal_cortex	6	neuron
7354_EC	UU_7354_I_104_S37	76	AD	male	entorhinal_cortex	6	neuron
7354_EC	UU_7354_I_106_S38	76	AD	male	entorhinal_cortex	6	neuron
7354_EC	UU_7354_I_109_S39	76	AD	male	entorhinal_cortex	6	neuron
7354_CA1	UU_7354_I_132_S40	76	AD	male	hippocampus_ca1	6	neuron
7354_EC	UU_7354_I_135_S41	76	AD	male	entorhinal_cortex	6	neuron
7354_EC	UU_7354_I_136_S42	76	AD	male	entorhinal_cortex	6	neuron
7354_EC	UU_7354_I_137_S43	76	AD	male	entorhinal_cortex	6	neuron
7354_EC	UU_7354_I_138_S44	76	AD	male	entorhinal_cortex	6	neuron
7354_EC	UU_7354_I_140_S45	76	AD	male	entorhinal_cortex	6	neuron
7354_EC	UU_7354_I_141_S46	76	AD	male	entorhinal_cortex	6	neuron
7354_EC	UU_7354_I_142_S47	76	AD	male	entorhinal_cortex	6	neuron
7354_EC	UU_7354_I_143_S48	76	AD	male	entorhinal_cortex	6	neuron
7354_EC	UU_7354_I_144_S49	76	AD	male	entorhinal_cortex	6	neuron
7354_EC	UU_7354_I_145_S50	76	AD	male	entorhinal_cortex	6	neuron
7354_CB	UU_7354_II_001_S51	76	AD	male	cerebellum	6	neuron
7354_CB	UU_7354_II_002_S52	76	AD	male	cerebellum	6	neuron
7354_CB	UU_7354_II_003_S53	76	AD	male	cerebellum	6	neuron
7354_CB	UU_7354_II_004_S54	76	AD	male	cerebellum	6	neuron
7354_CB	UU_7354_II_005_S55	76	AD	male	cerebellum	6	neuron
7354_CB	UU_7354_II_006_S56	76	AD	male	cerebellum	6	neuron
7354_CB	UU_7354_II_007_S57	76	AD	male	cerebellum	6	neuron
7354_CB	UU_7354_II_008_S58	76	AD	male	cerebellum	6	neuron
7354_CB	UU_7354_II_009_S59	76	AD	male	cerebellum	6	neuron
7354_CB	UU_7354_II_010_S60	76	AD	male	cerebellum	6	neuron
7354_CB	UU_7354_II_011_S61	76	AD	male	cerebellum	6	neuron
7354_CB	UU_7354_II_012_S62	76	AD	male	cerebellum	6	neuron
7354_CB	UU_7354_II_013_S63	76	AD	male	cerebellum	6	neuron
7354_CB	UU_7354_II_014_S64	76	AD	male	cerebellum	6	neuron
7354_CB	UU_7354_II_015_S65	76	AD	male	cerebellum	6	neuron
7354_CB	UU_7354_II_016_S66	76	AD	male	cerebellum	6	neuron
7354_CB	UU_7354_II_017_S67	76	AD	male	cerebellum	6	neuron
7354_CB	UU_7354_II_018_S68	76	AD	male	cerebellum	6	neuron
7354_CB	UU_7354_II_019_S69	76	AD	male	cerebellum	6	neuron
7354_CB	UU_7354_II_020_S70	76	AD	male	cerebellum	6	neuron
7354_CB	UU_7354_II_021_S71	76	AD	male	cerebellum	6	neuron
7354_CB	UU_7354_II_022_S72	76	AD	male	cerebellum	6	neuron
7354_CB	UU_7354_II_023_S73	76	AD	male	cerebellum	6	neuron
7354_CB	UU_7354_II_024_S74	76	AD	male	cerebellum	6	neuron
7354_CB	UU_7354_II_025_S75	76	AD	male	cerebellum	6	neuron
7354_CA3	UU_7354_II_026_S76	76	AD	male	hippocampus_ca3	6	neuron
7354_CA3	UU_7354_II_028_S77	76	AD	male	hippocampus_ca3	6	neuron
7354_CA3	UU_7354_II_030_S78	76	AD	male	hippocampus_ca3	6	neuron
7354_CA3	UU_7354_II_031_S79	76	AD	male	hippocampus_ca3	6	neuron
7354_CA3	UU_7354_II_032_S80	76	AD	male	hippocampus_ca3	6	neuron
7354_CA3	UU_7354_II_033_S81	76	AD	male	hippocampus_ca3	6	neuron
7354_CA3	UU_7354_II_034_S82	76	AD	male	hippocampus_ca3	6	neuron
7354_CA3	UU_7354_II_036_S83	76	AD	male	hippocampus_ca3	6	neuron
7354_CA3	UU_7354_II_037_S84	76	AD	male	hippocampus_ca3	6	neuron
7354_CA3	UU_7354_II_038_S85	76	AD	male	hippocampus_ca3	6	neuron
7354_CA3	UU_7354_II_039_S86	76	AD	male	hippocampus_ca3	6	neuron
7354_CA3	UU_7354_II_040_S87	76	AD	male	hippocampus_ca3	6	neuron
7354_CA3	UU_7354_II_042_S88	76	AD	male	hippocampus_ca3	6	neuron
7354_CA3	UU_7354_II_044_S89	76	AD	male	hippocampus_ca3	6	neuron
7354_CA3	UU_7354_II_045_S90	76	AD	male	hippocampus_ca3	6	neuron
7354_CA3	UU_7354_II_046_S91	76	AD	male	hippocampus_ca3	6	neuron
7354_CA3	UU_7354_II_047_S92	76	AD	male	hippocampus_ca3	6	neuron
7354_CA3	UU_7354_II_049_S93	76	AD	male	hippocampus_ca3	6	neuron
7354_CA3	UU_7354_II_050_S94	76	AD	male	hippocampus_ca3	6	neuron
7354_CA3	UU_7354_II_051_S95	76	AD	male	hippocampus_ca3	6	neuron
7354_CA3	UU_7354_II_052_S96	76	AD	male	hippocampus_ca3	6	neuron
7354_CA3	UU_7354_II_053_S97	76	AD	male	hippocampus_ca3	6	neuron
7354_CA3	UU_7354_II_120_S98	76	AD	male	hippocampus_ca3	6	neuron
7354_CA3	UU_7354_II_123_S99	76	AD	male	hippocampus_ca3	6	neuron
7354_CA3	UU_7354_II_125_S100	76	AD	male	hippocampus_ca3	6	neuron
7542_CB	UU_7542_I_001_S1	53	AD	male	cerebellum	6	neuron
7542_CB	UU_7542_I_002_S2	53	AD	male	cerebellum	6	neuron
7542_CB	UU_7542_I_003_S3	53	AD	male	cerebellum	6	neuron
7542_CB	UU_7542_I_004_S4	53	AD	male	cerebellum	6	neuron
7542_CB	UU_7542_I_005_S5	53	AD	male	cerebellum	6	neuron
7542_CB	UU_7542_I_006_S6	53	AD	male	cerebellum	6	neuron
7542_CB	UU_7542_I_007_S7	53	AD	male	cerebellum	6	neuron
7542_CB	UU_7542_I_008_S8	53	AD	male	cerebellum	6	neuron
7542_CB	UU_7542_I_009_S9	53	AD	male	cerebellum	6	neuron
7542_CB	UU_7542_I_010_S10	53	AD	male	cerebellum	6	neuron
7542_CB	UU_7542_I_011_S11	53	AD	male	cerebellum	6	neuron
7542_CB	UU_7542_I_012_S12	53	AD	male	cerebellum	6	neuron
7542_CB	UU_7542_I_013_S13	53	AD	male	cerebellum	6	neuron
7542_CB	UU_7542_I_014_S14	53	AD	male	cerebellum	6	neuron
7542_CB	UU_7542_I_015_S15	53	AD	male	cerebellum	6	neuron
7542_CB	UU_7542_I_016_S16	53	AD	male	cerebellum	6	neuron
7542_CB	UU_7542_I_017_S17	53	AD	male	cerebellum	6	neuron
7542_CB	UU_7542_I_018_S18	53	AD	male	cerebellum	6	neuron
7542_CB	UU_7542_I_019_S19	53	AD	male	cerebellum	6	neuron
7542_CB	UU_7542_I_020_S20	53	AD	male	cerebellum	6	neuron
7542_CB	UU_7542_I_021_S21	53	AD	male	cerebellum	6	neuron
7542_CB	UU_7542_I_022_S22	53	AD	male	cerebellum	6	neuron
7542_CB	UU_7542_I_023_S23	53	AD	male	cerebellum	6	neuron
7542_CB	UU_7542_I_024_S24	53	AD	male	cerebellum	6	neuron
7542_CB	UU_7542_I_025_S25	53	AD	male	cerebellum	6	neuron
7542_CA1	UU_7542_I_026_S26	53	AD	male	hippocampus_ca1	6	neuron
7542_CA1	UU_7542_I_027_S27	53	AD	male	hippocampus_ca1	6	neuron
7542_CA1	UU_7542_I_028_S28	53	AD	male	hippocampus_ca1	6	neuron
7542_CA1	UU_7542_I_029_S29	53	AD	male	hippocampus_ca1	6	neuron
7542_CA1	UU_7542_I_030_S30	53	AD	male	hippocampus_ca1	6	neuron
7542_CA1	UU_7542_I_031_S31	53	AD	male	hippocampus_ca1	6	neuron
7542_CA1	UU_7542_I_032_S32	53	AD	male	hippocampus_ca1	6	neuron
7542_CA1	UU_7542_I_033_S33	53	AD	male	hippocampus_ca1	6	neuron
7542_CA1	UU_7542_I_034_S34	53	AD	male	hippocampus_ca1	6	neuron
7542_CA1	UU_7542_I_035_S35	53	AD	male	hippocampus_ca1	6	neuron
7542_CA1	UU_7542_I_036_S36	53	AD	male	hippocampus_ca1	6	neuron
7542_CA1	UU_7542_I_037_S37	53	AD	male	hippocampus_ca1	6	neuron
7542_CA1	UU_7542_I_038_S38	53	AD	male	hippocampus_ca1	6	neuron
7542_CA1	UU_7542_I_040_S39	53	AD	male	hippocampus_ca1	6	neuron
7542_CA1	UU_7542_I_041_S40	53	AD	male	hippocampus_ca1	6	neuron
7542_CA1	UU_7542_I_042_S41	53	AD	male	hippocampus_ca1	6	neuron
7542_CA1	UU_7542_I_043_S42	53	AD	male	hippocampus_ca1	6	neuron
7542_CA1	UU_7542_I_044_S43	53	AD	male	hippocampus_ca1	6	neuron
7542_CA1	UU_7542_I_045_S44	53	AD	male	hippocampus_ca1	6	neuron
7542_CA1	UU_7542_I_046_S45	53	AD	male	hippocampus_ca1	6	neuron
7542_CA1	UU_7542_I_049_S46	53	AD	male	hippocampus_ca1	6	neuron
7542_CA1	UU_7542_I_102_S47	53	AD	male	hippocampus_ca1	6	neuron
7542_CA1	UU_7542_I_103_S48	53	AD	male	hippocampus_ca1	6	neuron
7542_CA1	UU_7542_I_104_S49	53	AD	male	hippocampus_ca1	6	neuron
7542_CA1	UU_7542_I_106_S50	53	AD	male	hippocampus_ca1	6	neuron
7542_EC	UU_7542_II_051_S26	53	AD	male	entorhinal_cortex	6	neuron
7542_EC	UU_7542_II_052_S27	53	AD	male	entorhinal_cortex	6	neuron
7542_EC	UU_7542_II_053_S28	53	AD	male	entorhinal_cortex	6	neuron
7542_EC	UU_7542_II_056_S29	53	AD	male	entorhinal_cortex	6	neuron
7542_EC	UU_7542_II_057_S30	53	AD	male	entorhinal_cortex	6	neuron
7542_EC	UU_7542_II_058_S31	53	AD	male	entorhinal_cortex	6	neuron
7542_EC	UU_7542_II_059_S32	53	AD	male	entorhinal_cortex	6	neuron
7542_EC	UU_7542_II_061_S33	53	AD	male	entorhinal_cortex	6	neuron
7542_EC	UU_7542_II_062_S34	53	AD	male	entorhinal_cortex	6	neuron
7542_EC	UU_7542_II_063_S35	53	AD	male	entorhinal_cortex	6	neuron
7542_EC	UU_7542_II_064_S36	53	AD	male	entorhinal_cortex	6	neuron
7542_EC	UU_7542_II_065_S37	53	AD	male	entorhinal_cortex	6	neuron
7542_EC	UU_7542_II_067_S38	53	AD	male	entorhinal_cortex	6	neuron
7542_EC	UU_7542_II_069_S39	53	AD	male	entorhinal_cortex	6	neuron
7542_EC	UU_7542_II_070_S40	53	AD	male	entorhinal_cortex	6	neuron
7542_EC	UU_7542_II_071_S41	53	AD	male	entorhinal_cortex	6	neuron
7542_EC	UU_7542_II_074_S42	53	AD	male	entorhinal_cortex	6	neuron
7542_EC	UU_7542_II_075_S43	53	AD	male	entorhinal_cortex	6	neuron
7542_CA3	UU_7542_II_076_S1	53	AD	male	hippocampus_ca3	6	neuron
7542_CA3	UU_7542_II_077_S2	53	AD	male	hippocampus_ca3	6	neuron
7542_CA3	UU_7542_II_078_S3	53	AD	male	hippocampus_ca3	6	neuron
7542_CA3	UU_7542_II_079_S4	53	AD	male	hippocampus_ca3	6	neuron
7542_CA3	UU_7542_II_081_S5	53	AD	male	hippocampus_ca3	6	neuron
7542_CA3	UU_7542_II_083_S6	53	AD	male	hippocampus_ca3	6	neuron
7542_CA3	UU_7542_II_084_S7	53	AD	male	hippocampus_ca3	6	neuron
7542_CA3	UU_7542_II_085_S8	53	AD	male	hippocampus_ca3	6	neuron
7542_CA3	UU_7542_II_086_S9	53	AD	male	hippocampus_ca3	6	neuron
7542_CA3	UU_7542_II_087_S10	53	AD	male	hippocampus_ca3	6	neuron
7542_CA3	UU_7542_II_088_S11	53	AD	male	hippocampus_ca3	6	neuron
7542_CA3	UU_7542_II_089_S12	53	AD	male	hippocampus_ca3	6	neuron
7542_CA3	UU_7542_II_090_S13	53	AD	male	hippocampus_ca3	6	neuron
7542_EC	UU_7542_II_093_S44	53	AD	male	entorhinal_cortex	6	neuron
7542_EC	UU_7542_II_094_S45	53	AD	male	entorhinal_cortex	6	neuron
7542_EC	UU_7542_II_095_S46	53	AD	male	entorhinal_cortex	6	neuron
7542_EC	UU_7542_II_096_S47	53	AD	male	entorhinal_cortex	6	neuron
7542_EC	UU_7542_II_097_S48	53	AD	male	entorhinal_cortex	6	neuron
7542_EC	UU_7542_II_099_S49	53	AD	male	entorhinal_cortex	6	neuron
7542_CA3	UU_7542_II_108_S14	53	AD	male	hippocampus_ca3	6	neuron
7542_CA3	UU_7542_II_109_S15	53	AD	male	hippocampus_ca3	6	neuron
7542_CA3	UU_7542_II_110_S16	53	AD	male	hippocampus_ca3	6	neuron
7542_CA3	UU_7542_II_111_S17	53	AD	male	hippocampus_ca3	6	neuron
7542_CA3	UU_7542_II_112_S18	53	AD	male	hippocampus_ca3	6	neuron
7542_CA3	UU_7542_II_113_S19	53	AD	male	hippocampus_ca3	6	neuron
7542_CA3	UU_7542_II_114_S20	53	AD	male	hippocampus_ca3	6	neuron
7542_CA3	UU_7542_II_115_S21	53	AD	male	hippocampus_ca3	6	neuron
7542_CA3	UU_7542_II_116_S22	53	AD	male	hippocampus_ca3	6	neuron
7542_CA3	UU_7542_II_118_S23	53	AD	male	hippocampus_ca3	6	neuron
7542_CA3	UU_7542_II_119_S24	53	AD	male	hippocampus_ca3	6	neuron
7542_CA3	UU_7542_II_122_S25	53	AD	male	hippocampus_ca3	6	neuron
8730_CB	UU_8730_I_001_S101	82	control	male	cerebellum	2	neuron
8730_CB	UU_8730_I_002_S102	82	control	male	cerebellum	2	neuron
8730_CB	UU_8730_I_003_S103	82	control	male	cerebellum	2	neuron
8730_CB	UU_8730_I_004_S104	82	control	male	cerebellum	2	neuron
8730_CB	UU_8730_I_005_S105	82	control	male	cerebellum	2	neuron
8730_CB	UU_8730_I_006_S106	82	control	male	cerebellum	2	neuron
8730_CB	UU_8730_I_007_S107	82	control	male	cerebellum	2	neuron
8730_CB	UU_8730_I_008_S108	82	control	male	cerebellum	2	neuron
8730_CB	UU_8730_I_009_S109	82	control	male	cerebellum	2	neuron
8730_CB	UU_8730_I_010_S110	82	control	male	cerebellum	2	neuron
8730_CB	UU_8730_I_011_S111	82	control	male	cerebellum	2	neuron
8730_CB	UU_8730_I_012_S112	82	control	male	cerebellum	2	neuron
8730_CB	UU_8730_I_014_S113	82	control	male	cerebellum	2	neuron
8730_CB	UU_8730_I_015_S114	82	control	male	cerebellum	2	neuron
8730_CB	UU_8730_I_016_S115	82	control	male	cerebellum	2	neuron
8730_CB	UU_8730_I_017_S116	82	control	male	cerebellum	2	neuron
8730_CB	UU_8730_I_018_S117	82	control	male	cerebellum	2	neuron
8730_CB	UU_8730_I_020_S118	82	control	male	cerebellum	2	neuron
8730_CB	UU_8730_I_021_S119	82	control	male	cerebellum	2	neuron
8730_CB	UU_8730_I_022_S120	82	control	male	cerebellum	2	neuron
8730_CB	UU_8730_I_023_S121	82	control	male	cerebellum	2	neuron
8730_CB	UU_8730_I_024_S122	82	control	male	cerebellum	2	neuron
8730_CB	UU_8730_I_025_S123	82	control	male	cerebellum	2	neuron
8730_CB	UU_8730_I_026_S124	82	control	male	cerebellum	2	neuron
8730_CB	UU_8730_I_027_S125	82	control	male	cerebellum	2	neuron
8730_CA1	UU_8730_I_028_S126	82	control	male	hippocampus_ca1	2	neuron
8730_CA1	UU_8730_I_029_S127	82	control	male	hippocampus_ca1	2	neuron
8730_CA1	UU_8730_I_030_S128	82	control	male	hippocampus_ca1	2	neuron
8730_CA1	UU_8730_I_031_S129	82	control	male	hippocampus_ca1	2	neuron
8730_CA1	UU_8730_I_032_S130	82	control	male	hippocampus_ca1	2	neuron
8730_CA1	UU_8730_I_033_S131	82	control	male	hippocampus_ca1	2	neuron
8730_CA1	UU_8730_I_034_S132	82	control	male	hippocampus_ca1	2	neuron
8730_CA1	UU_8730_I_035_S133	82	control	male	hippocampus_ca1	2	neuron
8730_CA1	UU_8730_I_036_S134	82	control	male	hippocampus_ca1	2	neuron
8730_CA1	UU_8730_I_037_S135	82	control	male	hippocampus_ca1	2	neuron
8730_CA1	UU_8730_I_038_S136	82	control	male	hippocampus_ca1	2	neuron
8730_CA1	UU_8730_I_039_S137	82	control	male	hippocampus_ca1	2	neuron
8730_CA1	UU_8730_I_040_S138	82	control	male	hippocampus_ca1	2	neuron
8730_CA1	UU_8730_I_041_S139	82	control	male	hippocampus_ca1	2	neuron
8730_CA1	UU_8730_I_042_S140	82	control	male	hippocampus_ca1	2	neuron
8730_CA1	UU_8730_I_043_S141	82	control	male	hippocampus_ca1	2	neuron
8730_CA1	UU_8730_I_044_S142	82	control	male	hippocampus_ca1	2	neuron
8730_CA1	UU_8730_I_045_S143	82	control	male	hippocampus_ca1	2	neuron
8730_CA1	UU_8730_I_046_S144	82	control	male	hippocampus_ca1	2	neuron
8730_CA1	UU_8730_I_047_S145	82	control	male	hippocampus_ca1	2	neuron
8730_CA1	UU_8730_I_048_S146	82	control	male	hippocampus_ca1	2	neuron
8730_CA1	UU_8730_I_049_S147	82	control	male	hippocampus_ca1	2	neuron
8730_CA1	UU_8730_I_050_S148	82	control	male	hippocampus_ca1	2	neuron
8730_CA1	UU_8730_I_051_S149	82	control	male	hippocampus_ca1	2	neuron
8730_CA1	UU_8730_I_052_S150	82	control	male	hippocampus_ca1	2	neuron
8730_EC	UU_8730_II_053_S151	82	control	male	entorhinal_cortex	2	neuron
8730_EC	UU_8730_II_054_S152	82	control	male	entorhinal_cortex	2	neuron
8730_EC	UU_8730_II_055_S153	82	control	male	entorhinal_cortex	2	neuron
8730_EC	UU_8730_II_056_S154	82	control	male	entorhinal_cortex	2	neuron
8730_EC	UU_8730_II_057_S155	82	control	male	entorhinal_cortex	2	neuron
8730_EC	UU_8730_II_058_S156	82	control	male	entorhinal_cortex	2	neuron
8730_EC	UU_8730_II_059_S157	82	control	male	entorhinal_cortex	2	neuron
8730_EC	UU_8730_II_060_S158	82	control	male	entorhinal_cortex	2	neuron
8730_EC	UU_8730_II_061_S159	82	control	male	entorhinal_cortex	2	neuron
8730_EC	UU_8730_II_062_S160	82	control	male	entorhinal_cortex	2	neuron
8730_EC	UU_8730_II_063_S161	82	control	male	entorhinal_cortex	2	neuron
8730_EC	UU_8730_II_064_S162	82	control	male	entorhinal_cortex	2	neuron
8730_EC	UU_8730_II_065_S163	82	control	male	entorhinal_cortex	2	neuron
8730_EC	UU_8730_II_066_S164	82	control	male	entorhinal_cortex	2	neuron
8730_EC	UU_8730_II_067_S165	82	control	male	entorhinal_cortex	2	neuron
8730_EC	UU_8730_II_069_S166	82	control	male	entorhinal_cortex	2	neuron
8730_EC	UU_8730_II_070_S167	82	control	male	entorhinal_cortex	2	neuron
8730_EC	UU_8730_II_072_S168	82	control	male	entorhinal_cortex	2	neuron
8730_EC	UU_8730_II_073_S169	82	control	male	entorhinal_cortex	2	neuron
8730_EC	UU_8730_II_075_S170	82	control	male	entorhinal_cortex	2	neuron
8730_EC	UU_8730_II_076_S171	82	control	male	entorhinal_cortex	2	neuron
8730_EC	UU_8730_II_077_S172	82	control	male	entorhinal_cortex	2	neuron
8730_CA3	UU_8730_II_078_S173	82	control	male	hippocampus_ca3	2	neuron
8730_CA3	UU_8730_II_079_S174	82	control	male	hippocampus_ca3	2	neuron
8730_CA3	UU_8730_II_080_S175	82	control	male	hippocampus_ca3	2	neuron
8730_CA3	UU_8730_II_081_S176	82	control	male	hippocampus_ca3	2	neuron
8730_CA3	UU_8730_II_082_S177	82	control	male	hippocampus_ca3	2	neuron
8730_CA3	UU_8730_II_083_S178	82	control	male	hippocampus_ca3	2	neuron
8730_CA3	UU_8730_II_084_S179	82	control	male	hippocampus_ca3	2	neuron
8730_CA3	UU_8730_II_085_S180	82	control	male	hippocampus_ca3	2	neuron
8730_CA3	UU_8730_II_086_S181	82	control	male	hippocampus_ca3	2	neuron
8730_CA3	UU_8730_II_087_S182	82	control	male	hippocampus_ca3	2	neuron
8730_CA3	UU_8730_II_088_S183	82	control	male	hippocampus_ca3	2	neuron
8730_CA3	UU_8730_II_089_S184	82	control	male	hippocampus_ca3	2	neuron
8730_CA3	UU_8730_II_090_S185	82	control	male	hippocampus_ca3	2	neuron
8730_CA3	UU_8730_II_091_S186	82	control	male	hippocampus_ca3	2	neuron
8730_CA3	UU_8730_II_092_S187	82	control	male	hippocampus_ca3	2	neuron
8730_CA3	UU_8730_II_093_S188	82	control	male	hippocampus_ca3	2	neuron
8730_CA3	UU_8730_II_094_S189	82	control	male	hippocampus_ca3	2	neuron
8730_CA3	UU_8730_II_095_S190	82	control	male	hippocampus_ca3	2	neuron
8730_CA3	UU_8730_II_096_S191	82	control	male	hippocampus_ca3	2	neuron
8730_CA3	UU_8730_II_097_S192	82	control	male	hippocampus_ca3	2	neuron
8730_CA3	UU_8730_II_099_S193	82	control	male	hippocampus_ca3	2	neuron
8730_CA3	UU_8730_II_100_S194	82	control	male	hippocampus_ca3	2	neuron
8730_CA3	UU_8730_II_101_S195	82	control	male	hippocampus_ca3	2	neuron
8730_CA3	UU_8730_II_102_S196	82	control	male	hippocampus_ca3	2	neuron
8730_CA3	UU_8730_II_110_S197	82	control	male	hippocampus_ca3	2	neuron
8730_EC	UU_8730_II_114_S198	82	control	male	entorhinal_cortex	2	neuron
8730_EC	UU_8730_II_122_S199	82	control	male	entorhinal_cortex	2	neuron
8730_EC	UU_8730_II_123_S200	82	control	male	entorhinal_cortex	2	neuron
5138_EC	UU_5138_100_S60	60	AD	female	entorhinal_cortex	6	neuron
5138_CB	UU_5138_200_S148	60	AD	female	cerebellum	6	neuron
5138_CB	UU_5138_201_S149	60	AD	female	cerebellum	6	neuron
5138_CB	UU_5138_202_S61	60	AD	female	cerebellum	6	neuron
5138_CB	UU_5138_203_S150	60	AD	female	cerebellum	6	neuron
5138_CB	UU_5138_204_S62	60	AD	female	cerebellum	6	neuron
5138_CB	UU_5138_205_S63	60	AD	female	cerebellum	6	neuron
5138_CB	UU_5138_206_S64	60	AD	female	cerebellum	6	neuron
5138_CB	UU_5138_212_S65	60	AD	female	cerebellum	6	neuron
5138_CB	UU_5138_216_S66	60	AD	female	cerebellum	6	neuron
5138_CB	UU_5138_217_S67	60	AD	female	cerebellum	6	neuron
5138_CB	UU_5138_223_S151	60	AD	female	cerebellum	6	neuron
5138_CB	UU_5138_224_S68	60	AD	female	cerebellum	6	neuron
5138_CA3	UU_5138_26_S3	60	AD	female	hippocampus_ca3	6	neuron
5138_CA3	UU_5138_27_S4	60	AD	female	hippocampus_ca3	6	neuron
5138_CA3	UU_5138_28_S5	60	AD	female	hippocampus_ca3	6	neuron
5138_CA3	UU_5138_29_S6	60	AD	female	hippocampus_ca3	6	neuron
5138_CA3	UU_5138_30_S131	60	AD	female	hippocampus_ca3	6	neuron
5138_CA3	UU_5138_31_S7	60	AD	female	hippocampus_ca3	6	neuron
5138_CA3	UU_5138_32_S132	60	AD	female	hippocampus_ca3	6	neuron
5138_CA3	UU_5138_33_S8	60	AD	female	hippocampus_ca3	6	neuron
5138_CA3	UU_5138_34_S133	60	AD	female	hippocampus_ca3	6	neuron
5138_CA3	UU_5138_35_S134	60	AD	female	hippocampus_ca3	6	neuron
5138_CA3	UU_5138_36_S135	60	AD	female	hippocampus_ca3	6	neuron
5138_CA3	UU_5138_37_S9	60	AD	female	hippocampus_ca3	6	neuron
5138_CA3	UU_5138_38_S10	60	AD	female	hippocampus_ca3	6	neuron
5138_CA3	UU_5138_39_S11	60	AD	female	hippocampus_ca3	6	neuron
5138_CA3	UU_5138_40_S12	60	AD	female	hippocampus_ca3	6	neuron
5138_CA3	UU_5138_41_S13	60	AD	female	hippocampus_ca3	6	neuron
5138_CA3	UU_5138_42_S14	60	AD	female	hippocampus_ca3	6	neuron
5138_CA3	UU_5138_43_S15	60	AD	female	hippocampus_ca3	6	neuron
5138_CA3	UU_5138_44_S16	60	AD	female	hippocampus_ca3	6	neuron
5138_CA3	UU_5138_45_S17	60	AD	female	hippocampus_ca3	6	neuron
5138_CA3	UU_5138_46_S18	60	AD	female	hippocampus_ca3	6	neuron
5138_CA3	UU_5138_47_S19	60	AD	female	hippocampus_ca3	6	neuron
5138_CA3	UU_5138_48_S20	60	AD	female	hippocampus_ca3	6	neuron
5138_CA3	UU_5138_49_S21	60	AD	female	hippocampus_ca3	6	neuron
5138_CA3	UU_5138_50_S22	60	AD	female	hippocampus_ca3	6	neuron
5138_CA1	UU_5138_51_S136	60	AD	female	hippocampus_ca1	6	neuron
5138_CA1	UU_5138_52_S137	60	AD	female	hippocampus_ca1	6	neuron
5138_CA1	UU_5138_53_S138	60	AD	female	hippocampus_ca1	6	neuron
5138_CA1	UU_5138_54_S23	60	AD	female	hippocampus_ca1	6	neuron
5138_CA1	UU_5138_55_S139	60	AD	female	hippocampus_ca1	6	neuron
5138_CA1	UU_5138_56_S24	60	AD	female	hippocampus_ca1	6	neuron
5138_CA1	UU_5138_57_S25	60	AD	female	hippocampus_ca1	6	neuron
5138_CA1	UU_5138_58_S26	60	AD	female	hippocampus_ca1	6	neuron
5138_CA1	UU_5138_59_S140	60	AD	female	hippocampus_ca1	6	neuron
5138_CA1	UU_5138_60_S27	60	AD	female	hippocampus_ca1	6	neuron
5138_CA1	UU_5138_61_S28	60	AD	female	hippocampus_ca1	6	neuron
5138_CA1	UU_5138_62_S29	60	AD	female	hippocampus_ca1	6	neuron
5138_CA1	UU_5138_63_S30	60	AD	female	hippocampus_ca1	6	neuron
5138_CA1	UU_5138_64_S31	60	AD	female	hippocampus_ca1	6	neuron
5138_CA1	UU_5138_65_S32	60	AD	female	hippocampus_ca1	6	neuron
5138_CA1	UU_5138_66_S33	60	AD	female	hippocampus_ca1	6	neuron
5138_CA1	UU_5138_67_S34	60	AD	female	hippocampus_ca1	6	neuron
5138_CA1	UU_5138_68_S35	60	AD	female	hippocampus_ca1	6	neuron
5138_CA1	UU_5138_69_S36	60	AD	female	hippocampus_ca1	6	neuron
5138_CA1	UU_5138_70_S37	60	AD	female	hippocampus_ca1	6	neuron
5138_CA1	UU_5138_71_S38	60	AD	female	hippocampus_ca1	6	neuron
5138_CA1	UU_5138_72_S39	60	AD	female	hippocampus_ca1	6	neuron
5138_CA1	UU_5138_73_S40	60	AD	female	hippocampus_ca1	6	neuron
5138_CA1	UU_5138_74_S41	60	AD	female	hippocampus_ca1	6	neuron
5138_CA1	UU_5138_75_S42	60	AD	female	hippocampus_ca1	6	neuron
5138_EC	UU_5138_76_S141	60	AD	female	entorhinal_cortex	6	neuron
5138_EC	UU_5138_77_S142	60	AD	female	entorhinal_cortex	6	neuron
5138_EC	UU_5138_78_S143	60	AD	female	entorhinal_cortex	6	neuron
5138_EC	UU_5138_79_S43	60	AD	female	entorhinal_cortex	6	neuron
5138_EC	UU_5138_80_S44	60	AD	female	entorhinal_cortex	6	neuron
5138_EC	UU_5138_81_S45	60	AD	female	entorhinal_cortex	6	neuron
5138_EC	UU_5138_82_S46	60	AD	female	entorhinal_cortex	6	neuron
5138_EC	UU_5138_83_S47	60	AD	female	entorhinal_cortex	6	neuron
5138_EC	UU_5138_84_S48	60	AD	female	entorhinal_cortex	6	neuron
5138_EC	UU_5138_85_S49	60	AD	female	entorhinal_cortex	6	neuron
5138_EC	UU_5138_86_S50	60	AD	female	entorhinal_cortex	6	neuron
5138_EC	UU_5138_87_S51	60	AD	female	entorhinal_cortex	6	neuron
5138_EC	UU_5138_88_S52	60	AD	female	entorhinal_cortex	6	neuron
5138_EC	UU_5138_89_S53	60	AD	female	entorhinal_cortex	6	neuron
5138_EC	UU_5138_90_S144	60	AD	female	entorhinal_cortex	6	neuron
5138_EC	UU_5138_91_S54	60	AD	female	entorhinal_cortex	6	neuron
5138_EC	UU_5138_92_S145	60	AD	female	entorhinal_cortex	6	neuron
5138_EC	UU_5138_93_S146	60	AD	female	entorhinal_cortex	6	neuron
5138_EC	UU_5138_94_S55	60	AD	female	entorhinal_cortex	6	neuron
5138_EC	UU_5138_95_S56	60	AD	female	entorhinal_cortex	6	neuron
5138_EC	UU_5138_96_S147	60	AD	female	entorhinal_cortex	6	neuron
5138_EC	UU_5138_97_S57	60	AD	female	entorhinal_cortex	6	neuron
5138_EC	UU_5138_98_S58	60	AD	female	entorhinal_cortex	6	neuron
5138_EC	UU_5138_99_S59	60	AD	female	entorhinal_cortex	6	neuron
8326_CA3	UU_8326_10_S85	69	AD	male	hippocampus_ca3	6	neuron
8326_CA3	UU_8326_11_S86	69	AD	male	hippocampus_ca3	6	neuron
8326_CA3	UU_8326_12_S245	69	AD	male	hippocampus_ca3	6	neuron
8326_CA3	UU_8326_13_S246	69	AD	male	hippocampus_ca3	6	neuron
8326_CA3	UU_8326_14_S87	69	AD	male	hippocampus_ca3	6	neuron
8326_CA3	UU_8326_15_S247	69	AD	male	hippocampus_ca3	6	neuron
8326_CA3	UU_8326_16_S248	69	AD	male	hippocampus_ca3	6	neuron
8326_CA3	UU_8326_17_S249	69	AD	male	hippocampus_ca3	6	neuron
8326_CA3	UU_8326_18_S250	69	AD	male	hippocampus_ca3	6	neuron
8326_CA3	UU_8326_19_S88	69	AD	male	hippocampus_ca3	6	neuron
8326_CA3	UU_8326_1_S77	69	AD	male	hippocampus_ca3	6	neuron
8326_CA3	UU_8326_20_S89	69	AD	male	hippocampus_ca3	6	neuron
8326_CA3	UU_8326_21_S90	69	AD	male	hippocampus_ca3	6	neuron
8326_CA3	UU_8326_22_S91	69	AD	male	hippocampus_ca3	6	neuron
8326_CA3	UU_8326_23_S92	69	AD	male	hippocampus_ca3	6	neuron
8326_CA3	UU_8326_24_S93	69	AD	male	hippocampus_ca3	6	neuron
8326_CA3	UU_8326_25_S94	69	AD	male	hippocampus_ca3	6	neuron
8326_CA1	UU_8326_26_S95	69	AD	male	hippocampus_ca1	6	neuron
8326_CA1	UU_8326_27_S96	69	AD	male	hippocampus_ca1	6	neuron
8326_CA1	UU_8326_28_S97	69	AD	male	hippocampus_ca1	6	neuron
8326_CA1	UU_8326_29_S98	69	AD	male	hippocampus_ca1	6	neuron
8326_CA3	UU_8326_2_S78	69	AD	male	hippocampus_ca3	6	neuron
8326_CA1	UU_8326_30_S99	69	AD	male	hippocampus_ca1	6	neuron
8326_CA1	UU_8326_32_S100	69	AD	male	hippocampus_ca1	6	neuron
8326_CA1	UU_8326_33_S101	69	AD	male	hippocampus_ca1	6	neuron
8326_CA1	UU_8326_34_S102	69	AD	male	hippocampus_ca1	6	neuron
8326_CA1	UU_8326_35_S103	69	AD	male	hippocampus_ca1	6	neuron
8326_CA1	UU_8326_36_S104	69	AD	male	hippocampus_ca1	6	neuron
8326_CA1	UU_8326_37_S105	69	AD	male	hippocampus_ca1	6	neuron
8326_CA1	UU_8326_38_S106	69	AD	male	hippocampus_ca1	6	neuron
8326_CA1	UU_8326_39_S107	69	AD	male	hippocampus_ca1	6	neuron
8326_CA3	UU_8326_3_S79	69	AD	male	hippocampus_ca3	6	neuron
8326_CA1	UU_8326_40_S108	69	AD	male	hippocampus_ca1	6	neuron
8326_CA1	UU_8326_41_S109	69	AD	male	hippocampus_ca1	6	neuron
8326_CA1	UU_8326_42_S251	69	AD	male	hippocampus_ca1	6	neuron
8326_CA1	UU_8326_43_S252	69	AD	male	hippocampus_ca1	6	neuron
8326_CA1	UU_8326_44_S110	69	AD	male	hippocampus_ca1	6	neuron
8326_CA1	UU_8326_45_S111	69	AD	male	hippocampus_ca1	6	neuron
8326_CA1	UU_8326_46_S253	69	AD	male	hippocampus_ca1	6	neuron
8326_CA1	UU_8326_47_S254	69	AD	male	hippocampus_ca1	6	neuron
8326_CA1	UU_8326_48_S112	69	AD	male	hippocampus_ca1	6	neuron
8326_CA1	UU_8326_49_S113	69	AD	male	hippocampus_ca1	6	neuron
8326_CA3	UU_8326_4_S80	69	AD	male	hippocampus_ca3	6	neuron
8326_CB	UU_8326_500_S124	69	AD	male	cerebellum	6	neuron
8326_CB	UU_8326_501_S125	69	AD	male	cerebellum	6	neuron
8326_CB	UU_8326_503_S127	69	AD	male	cerebellum	6	neuron
8326_CB	UU_8326_504_S128	69	AD	male	cerebellum	6	neuron
8326_CB	UU_8326_505_S129	69	AD	male	cerebellum	6	neuron
8326_CB	UU_8326_506_S130	69	AD	male	cerebellum	6	neuron
8326_CB	UU_8326_507_S131	69	AD	male	cerebellum	6	neuron
8326_CB	UU_8326_509_S132	69	AD	male	cerebellum	6	neuron
8326_CA1	UU_8326_50_S114	69	AD	male	hippocampus_ca1	6	neuron
8326_CB	UU_8326_510_S133	69	AD	male	cerebellum	6	neuron
8326_CB	UU_8326_511_S134	69	AD	male	cerebellum	6	neuron
8326_CB	UU_8326_512_S135	69	AD	male	cerebellum	6	neuron
8326_CB	UU_8326_513_S136	69	AD	male	cerebellum	6	neuron
8326_CB	UU_8326_514_S137	69	AD	male	cerebellum	6	neuron
8326_CB	UU_8326_515_S138	69	AD	male	cerebellum	6	neuron
8326_CB	UU_8326_516_S139	69	AD	male	cerebellum	6	neuron
8326_CB	UU_8326_518_S140	69	AD	male	cerebellum	6	neuron
8326_CB	UU_8326_519_S141	69	AD	male	cerebellum	6	neuron
8326_CA1	UU_8326_51_S115	69	AD	male	hippocampus_ca1	6	neuron
8326_CB	UU_8326_520_S142	69	AD	male	cerebellum	6	neuron
8326_CB	UU_8326_521_S143	69	AD	male	cerebellum	6	neuron
8326_CB	UU_8326_522_S144	69	AD	male	cerebellum	6	neuron
8326_CB	UU_8326_523_S145	69	AD	male	cerebellum	6	neuron
8326_CB	UU_8326_524_S146	69	AD	male	cerebellum	6	neuron
8326_CB	UU_8326_525_S147	69	AD	male	cerebellum	6	neuron
8326_CB	UU_8326_526_S148	69	AD	male	cerebellum	6	neuron
8326_EC	UU_8326_52_S116	69	AD	male	entorhinal_cortex	6	neuron
8326_EC	UU_8326_53_S117	69	AD	male	entorhinal_cortex	6	neuron
8326_EC	UU_8326_54_S118	69	AD	male	entorhinal_cortex	6	neuron
8326_EC	UU_8326_55_S255	69	AD	male	entorhinal_cortex	6	neuron
8326_EC	UU_8326_56_S119	69	AD	male	entorhinal_cortex	6	neuron
8326_CA3	UU_8326_5_S81	69	AD	male	hippocampus_ca3	6	neuron
8326_EC	UU_8326_60_S120	69	AD	male	entorhinal_cortex	6	neuron
8326_EC	UU_8326_61_S121	69	AD	male	entorhinal_cortex	6	neuron
8326_EC	UU_8326_64_S256	69	AD	male	entorhinal_cortex	6	neuron
8326_EC	UU_8326_68_S257	69	AD	male	entorhinal_cortex	6	neuron
8326_EC	UU_8326_69_S258	69	AD	male	entorhinal_cortex	6	neuron
8326_CA3	UU_8326_6_S82	69	AD	male	hippocampus_ca3	6	neuron
8326_EC	UU_8326_75_S122	69	AD	male	entorhinal_cortex	6	neuron
8326_EC	UU_8326_76_S123	69	AD	male	entorhinal_cortex	6	neuron
8326_CA3	UU_8326_7_S83	69	AD	male	hippocampus_ca3	6	neuron
8326_CA3	UU_8326_8_S244	69	AD	male	hippocampus_ca3	6	neuron
8326_CA3	UU_8326_9_S84	69	AD	male	hippocampus_ca3	6	neuron

## Sheet: A) Demographic information
Case_ID	Diagnosis	Age_yrs	Sex	Braak_level	Post mortem delay (h)
106	AD	52	male	4	58
108	AD	84	male	3	30
6203	control	78	male	0	23
3549	control	69	male	0	6
3862	AD	58	male	3	5.5
6563	AD	82	male	6	25
7753	AD	71	male	4	30
8401	control	60	female	0	28
5603	control	92	female	1	21
5946	AD	89	female	6	10
7903	AD	84	female	4	38
107	control	68	male	0	48
5433	control	52	female	2	29
7654	AD	78	male	6	8.5
7145	AD	56	female	6	26
7354	AD	76	male	6	27
7542	AD	53	male	6	Not determined
8730	control	82	male	2	63
5138	AD	60	female	6	26
8326	AD	69	male	6	30
