# Supplementary material for: Somatic copy number variant load in neurons of healthy controls and Alzheimer’s disease patients
Source: Acta Neuropathol Commun. 2022 Nov 30;10:175. doi: 10.1186/s40478-022-01452-2 (PMC9714068; doi:10.1186/s40478-022-01452-2)
Supplement: Supplementary file 3 — Additional file 3: Table S3. Tables show the GLMM results across different datasets and models. Note that we did not apply any multiple testing correction. A-G: Uncorrected filtered data. H-N: PCA-corrected data. O-Q: van den Bos. R-X: Uncorrected data. [file 40478_2022_1452_MOESM3_ESM.xlsx]

## Sheet: A) Uncorrected-filtered
Freq ~ Diagnosis + Coverage

## Sheet: B) Uncorrected-filtered
Freq ~ Chr * Diagnosis + Brain region + Sex + Coverage

## Sheet: C) Uncorrected-filtered
Freq ~ Chr + Diagnosis + Brain region + Sex + Coverage

## Sheet: D) Uncorrected-filtered
Freq ~ Chr * Diagnosis + Brain region + Coverage

## Sheet: E) Uncorrected-filtered
Freq ~ Chr + Diagnosis + Brain region + Coverage

## Sheet: F) Uncorrected-filtered
Freq ~ Chr * Diagnosis + Coverage

## Sheet: G) Uncorrected-filtered
Freq ~ Chr + Diagnosis + Coverage

## Sheet: H) PCA-corrected
Freq ~ Diagnosis + Coverage

## Sheet: I) PCA-corrected
Freq ~ Chr * Diagnosis + Brain_region + Coverage + Sex

## Sheet: J) PCA-corrected
Freq ~ Chr + Diagnosis + Brain_region + Sex+ Coverage

[truncated: 14 more sheets: K) PCA-corrected, L) PCA-corrected, M) PCA-corrected, N) PCA-corrected, O) van den Bos, P) van den Bos, Q) van den Bos, R) All data, S) All data, T) All data, U) All data, V) All data, W) All data, X) All data]
